# Supplementary material for: Exploring Mitochondrial Heterogeneity and Evolutionary Dynamics in Thelephora ganbajun through Population Genomics
Source: Int J Mol Sci. 2024 Aug 19;25(16):9013. doi: 10.3390/ijms25169013 (PMC11354633; doi:10.3390/ijms25169013)
Supplement: Supplementary file 1 [file ijms-25-09013-s001.zip]

Archive with 7 entries (6 files):
- ijms-3118998-supplementary/
- ijms-3118998-supplementary/Table S1 Multicopy HTs verification supplementary materials.xlsx
- ijms-3118998-supplementary/Table S2 Genetic clusters.pdf
- ijms-3118998-supplementary/Table S3 Primers.pdf
- ijms-3118998-supplementary/Table S4 Details of HGT Blast.xlsx
- ijms-3118998-supplementary/Table S5 Pairwise Fst value of different datasets in mitochondrial genomes.pdf
- ijms-3118998-supplementary/Table S6 AMOVA analysis.pdf
