# Supplementary material for: Exploring Mitochondrial Heterogeneity and Evolutionary Dynamics in Thelephora ganbajun through Population Genomics
Source: Int J Mol Sci. 2024 Aug 19;25(16):9013. doi: 10.3390/ijms25169013 (PMC11354633; doi:10.3390/ijms25169013)
Supplement: Supplementary file 1 [file ijms-25-09013-s001.zip › ijms-3118998-supplementary/Table S1 Multicopy HTs verification supplementary materials.xlsx]

## Sheet: cox1 HTs
154
JS-1|46177-47451|cox1.mRNA	ATGCATTGGCTATATTCTACGAATGCTAAAGAAATAGGAACATTATACCTAATTTTTGCTGCATTTGCTGGTATGATTGGTACTGCTTTTTCAGTTTTAATTAGATTAGAATTATCAGCACCAGGTGTGCAATTCTTACAAGGAGATCATCAATTATTTAATGTAATCATTACAGCTCACGCTTTCTTAATGATCTTCTTTATGGTCAAATTTAATAAAAATATAGTATCAGTACATATTAAAAATATAATTTATATTATAAATTTAAGATTAAATCATTGGTTAATTCTAATTACTGATCTTTTTTATAATATTAAAGATAGTAATAACAGTTTTTTAATTAAAGAGGATAAAACAAATGCAGAAAGAATAAGTAAACCTTCTGCACCCTTGCCGTGC…
JS-1|47857-49588|cox1.mRNA	ATGTTATATAATGATTCTTTAATTCTTGCATCAGCTATTTTAGTAATATGTTTAGATACATTTACTTTTTATAATAATAATATCTTTCCAACTGTAGATATATTTTCAAATATTATATACAATGATTTAGTACAAAATGGATTATTAATTAATAATATAGCTTCACATACACAAGAATTAGCTGGTACGATCGATTTAACCGATGATGAAATAATCGAACTATTAGAAGTTATTAACCTTGAAGTTGGTCCTACTAATTTAATTAGTTATGAATATCTTCAAGGTTTAGCCCCCCCCTGTAATAAGCCTGAGTCTATTGGGCCTTACTTAGCTGGTTTATTCGAAGGTGATGGTCATATTGTTTTATCTAAATCTATTAGAGTAAATTCAAAAGTTAAA…
JS-1|49933-51861|cox1.mRNA	ATGGCTTTCCCAAGATTAAATAATATATCATTTTGGTTATTACCACCATCATTAATCTTATTATTATTAAGTGCTTTAGTAGAAAATGGAGCAGGTACAGGATGGACAGTTTATCCTCCATTAGCTAGTATTGTTTCTCATTCAGGTGCTTCAGTAGATTTAGCAATTTTTAGTTTACACTTAGCTGGAGTATCTTCATTATTAGGTGCTATAAATTTCATTACTACAGCATTAAATATGAGAGCAAATGGTATGAGTTTACATAAAGTATCTTTATTTGTATGGTCAATTTTTATTACAGCAGTATTATTATTATTATCATTACCAGTATTAGCTGGAGCTATAACAATGTTATTAACTGATAGAAACTTTAATACTAGCTTCTATGATCCAGCTGGA…
JS-1|53463-53747|cox1.mRNA	ATGCCTAGAAGAATCCCTGATTATGCTGATGCTTATGCTGGATGGAATGCCGTATCTAGTTTAGGATCATTAATTTCATTAGTTTCTGCTATCTTATTTGGTTATATTATTTATGACCTATTCGCTAATGGTAAAGAAGTTTCAAATAACCCTTGGGCTGTACCTTCATTCTTTACTTCATCTGTACTATTTAATGGTGATACACAAAATGTTCATACATTAGAATGGTCATTAAAAAGTCCTATTCCATTCCACGCATTTAAAATGTTACCAGTACAATCTTAA
JS-11|45924-47198|cox1.mRNA	ATGCATTGGCTATATTCTACGAATGCTAAAGAAATAGGAACATTATACCTAATTTTTGCTGCATTTGCTGGTATGATTGGTACTGCTTTTTCAGTTTTAATTAGATTAGAATTATCAGCACCAGGTGTGCAATTCTTACAAGGAGATCATCAATTATTTAATGTAATTATTACAGCTCACGCTTTCTTAATGATCTTCTTTATGGTCAAATTTAATAAAAATATAGTATCAGTACATATTAAAAATATAATTTATATTATAAATTTAAGATTAAATCATTGGTTAATTCTAATTACTGATCTTTTTTATAATATTAAAGATAGTAATAACAGTTTTTTAATTAAAGAGGATAAAACAAATGCAGAAAGAATAATTAAACCTTCTGCAGCCTTGCCGTGC…
JS-11|47604-47951|cox1.mRNA	ATGTTATATAATGATTCTTTAATTCTTGCATCAGCTATTTTAGTAATATGTTTAGATACATTTACTTTTTATAATAATAATATCTTTCCAACTGTAGATATATTTTCAAATATTATATACAATGATTTAGTACAAAATGGATTATTAATTAATAATATAGCTTCACATGCACAAGAATTAGCTGGTACGATCGATTTAACCGATGATGAAATAATCGAACTATTAGAAGTTATTAACCTTGAAGTTGGTCCTACTAATTTAATTAGTTATGAATATCTTCAAGGTTTAGGTTTATTTTCGGATTCTGTAATTTCACTTTTAGAAGCAATTGGTTACATAATTATATAA
JS-11|48379-49393|cox1.mRNA	ATGAACTTGCCCTATTATTTTAATAAGCCTGAGTCTATTGGGCCTTACTTAGCTGGTTTATTCGAAGGTGATGGTCATATTGTTTTATCTAAATCTATTAGAGTAAATTCAAAAGTTAAAAACACTTCACCTTCTATAGCTATAACTTTTGTTAATAAAGATCTACCTTTAATAAATAAATTATTAGAAAAATTTGGAGGAAGCTTAAGATTTAAAAATAAAGAAAATGCTATAGTTTGGATAATCAATTCTCATAAAGAATTAGTAAAAATGATTATTCTATTGAATGGTTATTTAAGAACACCAAAAATTATTAAATTTAATGAATTAATAATATGGCTAAACGAGAGATATAATTATAATATTCCAATTCATTCACCAGATACTAGCGATTTAAAT…
JS-11|49738-51666|cox1.mRNA	ATGGCTTTCCCAAGATTAAATAATATATCATTTTGGTTATTACCACCATCATTAATCTTATTATTATTAAGTGCTTTAGTAGAAAATGGAGCAGGTACAGGATGGACAGTTTATCCTCCATTAGCTAGTATTGTTTCTCATTCAGGTGCTTCAGTAGATTTAGCAATTTTTAGTTTACACTTAGCTGGAGTATCTTCATTATTAGGTGCTATAAATTTCATTACTACAGCATTAAATATGAGAGCAAATGGTATGAGTTTACATAAAGTATCTTTATTTGTATGGTCAATTTTTATTACAGCAGTATTATTATTATTATCATTACCAGTATTAGCTGGAGCTATAACAATGTTATTAACTGATAGAAACTTTAATACTAGCTTCTATGATCCAGCTGGA…
JS-11|53268-53552|cox1.mRNA	ATGCCTAGAAGAATCCCTGATTATGCTGATGCTTATGCAGGATGGAATGCCGTATCTAGTTTAGGATCATTAATTTCATTAGTTTCTGCTATCTTATTTGGTTATATTATTTATGACCTATTCGCTAATGGTAAAGAAGTTTCAAATAACCCTTGGGCTGTTCCTTCATTCTTTACTTCATCTGTACTATTTAATGGTGATACACAAAATGTTCATACATTAGAATGGTCATTAAAAAGTCCTATTCCATTCCACGCATTTAAAATGTTACCAGTACAATCTTAA
JS-12|46032-47306|cox1.mRNA	ATGCATTGGCTATATTCTACGAATGCTAAAGAAATAGGAACATTATACCTAATTTTTGCTGCATTTGCTGGTATGATTGGTACTGCTTTTTCAGTTTTAATTAGATTAGAATTATCAGCACCAGGTGTGCAATTCTTACAAGGAGATCATCAATTATTTAATGTAATTATTACAGCTCACGCTTTCTTAATGATCTTCTTTATGGTCAAATTTAATAAAAATATAGTATCAGTACATATTAAAAATATAATTTATATTATAAATTTAAGATTAAATCATTGGTTAATTCTAATTACTGATCTTTTTTATAATATTAAAGATAGTAATAACAGTTTTTTAATTAAAGAGGATAAAACAAATGCAGAAAGAATAAGTAAACCTTCTGCAGCCTTGCCGTGC…
JS-12|49574-50958|cox1.mRNA	ATGTTTTTGGGTGAAGATATAGTCCAATCATATTTGAAAGAATATGTTAAATTGAATTACTTTTTACCAATTCACTTAGGAGCACCAGATTACTTTAATTATTTAAATAACCTTGATCCTCTATTGTTAAATACCTCCCCTATTATTTGTTTTAATAACAAAAATAATAATTTATCTGATTCTTTGCCTCTCTATTCACAAGAAAGTGGTCAGAGTGTAGAAAACCAACCAACAATTAATAATCCAAAGTTTATTGGACCTTATTTAGCTGGTTTATTTGAAGGAGATGGTCATATTGTTTTATCTAAATCAATTATAGTTAATTCAAAAGTTAAAAATACTTCACCTTCTATAGCTATAACTTTTGTTAATAAAGATCTACCTTTAATAAATAATTTA…
JS-12|51387-52700|cox1.mRNA	ATGGCTTTCCCAAGATTAAATAATATATCATTTTGGTTATTACCACCATCATTAATCTTATTATTATTAAGTGCTTTAGTAGAAAATGGAGCAGGTACAGGATGGACAGTTTATCCTCCATTAGCTAGTATTGTTTCTCATTCAGGTGCTTCAGTAGATTTAGCAATTTTTAGTTTACACTTAGCTGGAGTATCTTCATTATTAGGTGCTATAAATTTCATTACTACAGCATTAAATATGAGAGCAAATGGTATGAGTTTACATAAAGTATCTTTATTTGTATGGTCAATTTTTATTACAGCAGTATTATTATTATTATCATTACCAGTATTAGCTGGAGCTATAACAATGTTATTAACTGATAGAAACTTTAATACTAGCTTCTATGATCCAGCTGGA…
JS-13|45933-47207|cox1.mRNA	ATGCATTGGCTATATTCTACGAATGCTAAAGAAATAGGAACATTATACCTAATTTTTGCTGCATTTGCTGGTATGATTGGTACTGCTTTTTCAGTTTTAATTAGATTAGAATTATCAGCACCAGGTGTGCAATTCTTACAAGGAGATCATCAATTATTTAATGTAATTATTACAGCTCACGCTTTCTTAATGATCTTCTTTATGGTCAAATTTAATAAAAATATAGTATCAGTACATATTAAAAATATAATTTATATTATAAATTTAAGATTAAATCATTGGTTAATTCTAATTACTGATCTTTTTTATAATATTAAAGATAGTAATAACAGTTTTTTAATTAAAGAGGATAAAACAAATGCAGAAAGAATAATTAAACCTTCTGCAGCCTTGCCGTGC…
JS-13|49475-50580|cox1.mRNA	ATGTTTTTGGGTGAAGATATAGTCCAATCATATTTGAAAGAATATGTTAAATTGAATTACTTTTTACCAATTCACTTAGGAGCACCAGATTACTTTAATTATTTAAATAACCTTGATCCTCTATTGTTAAATACCTCCCCTATTATTTGTTTTAATAACAAAAATAATAATTTATCTGATTCTTTGCCTCTCTATTCACAAGAAAGTGGTCAGAGTGTAGAAAACCAACCAACAATTAATAATCCAAAGTTTATTGGACCTTATTTAGCTGGTTTATTTGAAGGAGATGGTCATATTGTTTTATCTAAATCAATTATAGTTAATTCAAAAGTTAAAAATACTTCACCTTCTATAGCTATAACTTTTGTTAATAAAGATCTACCTTTAATAAATAATTTA…
JS-13|50614-51726|cox1.mRNA	ATGCCAGCTTTAGTAGGAGGATTTGGTAATTACTTTTTACCAATTCACTTAGGAGCACCAGATTACTTTAATTATTTAAATAACCTTGGTCCTCTATTGTTAAATACCTTCCCTATTATTTGTTTTACTTATAATAATTTATCTGATTCTTTGCCTCTTTATACACAAGCACAAGAAAGTGGACAGAGTGCTGAAAAACCAACCATTAATAATAGTAATAAGCCTGAGTCTATTGGGCCTTACTTAGCTGGTTTATTCGAAGGTGATGGTCATATTGTTTTATCTAAGTCAATAATAGAAGATTCAAAAGTTAAAAACACTTCACCTTCTATAGCTATAACTTTTGTTAATAAAGATTTACCTTTAATAAATAAATTATTAGAAAAATTTGGAGGTAGA…
JS-13|53261-54574|cox1.mRNA	ATGGCTTTCCCAAGATTAAATAATATATCATTTTGGTTATTACCACCATCATTAATCTTATTATTATTAAGTGCTTTAGTAGAAAATGGAGCAGGTACAGGATGGACAGTTTATCCTCCATTAGCTAGTATTGTTTCTCATTCAGGTGCTTCAGTAGATTTAGCAATTTTTAGTTTACACTTAGCTGGAGTATCTTCATTATTAGGTGCTATAAATTTCATTACTACAGCATTAAATATGAGAGCAAATGGTATGAGTTTACATAAAGTATCTTTATTTGTATGGTCAATTTTTATTACAGCAGTATTATTATTATTATCATTACCAGTATTAGCTGGAGCTATAACAATGTTATTAACTGATAGAAACTTTAATACTAGCTTCTATGATCCAGCTGGA…
JS-4|45868-47142|cox1.mRNA	ATGCATTGGCTATATTCTACGAATGCTAAAGAAATAGGAACATTATACCTAATTTTTGCTGCATTTGCTGGTATGATTGGTACTGCTTTTTCAGTTTTAATTAGATTAGAATTATCAGCACCAGGTGTGCAATTCTTACAAGGAGATCATCAATTATTTAATGTAATTATTACAGCTCACGCTTTCTTAATGATCTTCTTTATGGTCAAATTTAATAAAAATATAGTATCAGTACATATTAAAAATATAATTTATATTATAAATTTAAGATTAAATCATTGGTTAATTCTAATTACTGATCTTTTTTATAATATTAAAGATAGTAATAACAGTTTTTTAATTAAAGAGGATAAAACAAATGCAGAAAGAATAATTAAACCTTCTGCAGCCTTGCCGTGC…
JS-4|49751-51064|cox1.mRNA	ATGGCTTTCCCAAGATTAAATAATATATCATTTTGGTTATTACCACCATCATTAATCTTATTATTATTAAGTGCTTTAGTAGAAAATGGAGCAGGTACAGGATGGACAGTTTATCCTCCATTAGCTAGTATTGTTTCTCATTCAGGTGCTTCAGTAGATTTAGCAATTTTTAGTTTACACTTAGCTGGAGTATCTTCATTATTAGGTGCTATAAATTTCATTACTACAGCATTAAATATGAGAGCAAATGGTATGAGTTTACATAAAGTATCTTTATTTGTATGGTCAATTTTTATTACAGCAGTATTATTATTATTATCATTACCAGTATTAGCTGGAGCTATAACAATGTTATTAACTGATAGAAACTTTAATACTAGCTTCTATGATCCAGCTGGA…
JS-6|44568-45842|cox1.mRNA	ATGCATTGGCTATATTCTACGAATGCTAAAGAAATAGGAACATTATACCTAATTTTTGCTGCATTTGCTGGTATGATTGGTACTGCTTTTTCAGTTTTAATTAGATTAGAATTATCAGCACCAGGTGTGCAATTCTTACAAGGAGATCATCAATTATTTAATGTAATCATTACAGCTCACGCTTTCTTAATGATCTTCTTTATGGTCAAATTTAATAAAAATATAGTATCAGTACATATTAAAAATATAATTTATATTATAAATTTAAGATTAAATCATTGGTTAATTCTAATTACTGATCTTTTTTATAATATTAAAGATAGTAATAACAGTTTTTTAATTAAAGAGGATAAAACAAATGCAGAAAGAATAAGTAAACCTTCTGCACCCTTGCCGTGC…
JS-6|46248-47390|cox1.mRNA	ATGTTATATAATGATTCTTTAATTCTTGCATCAGCTATTTTAGTAATATGTTTAGATACATTTACTTTTTATAATAATAATATCTTTCCAACTGTAGATATATTTTCAAATATTATATACAATGATTTAGTACAAAATGGATTATTAATTAATAATATAGCTTCACATACACAAGAATTAGCTGGTACGATCGATTTAACCGATGATGAAATAATCGAACTATTAGAAGTTATTAACCTTGAAGTTGGTCCTACTAATTTAATTAGTTATGAATATCTTCAAGGTTTAGGTTTATTTTCGGATTCTGTAATTTCACTTTTAGAAGCAATTGGACCTTATTTAGCTGGTTTAATAGAAGGAGACGGAACAATTTTTTTTAAAAAAGCTGATCTACCTTTA…
JS-6|48051-49435|cox1.mRNA	ATGTTTTTGGGTGAAGATATAGTCCAATCATATTTGAAAGAATATGTTAAATTGAATTACTTTTTACCAATTCACTTAGGAGCACCAGATTACTTTAATTATTTAAATAACCTTGATCCTCTATTGTTAAATACCTCCCCTATTATTTGTTTTAATAACAAAAATAATAATTTATCTGATTCTTTGCCTCTCTATTCACAAGAAAGTGGTCAGAGTGTAGAAAACCAACCAACAATTAATAATCCAAAGTTTATTGGACCTTATTTAGCTGGTTTATTTGAAGGAGATGGTCATATTGTTTTATCTAAATCAATTATAGTTAATTCAAAAGTTAAAAATACTTCACCTTCTATAGCTATAACTTTTGTTAATAAAGATCTACCTTTAATAAATAATTTA…
JS-6|49864-51792|cox1.mRNA	ATGGCTTTCCCAAGATTAAATAATATATCATTTTGGTTATTACCACCATCATTAATCTTATTATTATTAAGTGCTTTAGTAGAAAATGGAGCAGGTACAGGATGGACAGTTTATCCTCCATTAGCTAGTATTGTTTCTCATTCAGGTGCTTCAGTAGATTTAGCAATTTTTAGTTTACACTTAGCTGGAGTATCTTCATTATTAGGTGCTATAAATTTCATTACTACAGCATTAAATATGAGAGCAAATGGTATGAGTTTACATAAAGTATCTTTATTTGTATGGTCAATTTTTATTACAGCAGTATTATTATTATTATCATTACCAGTATTAGCTGGAGCTATAACAATGTTATTAACTGATAGAAACTTTAATACTAGCTTCTATGATCCAGCTGGA…
JS-6|53394-53678|cox1.mRNA	ATGCCTAGAAGAATCCCTGATTATGCTGATGCTTATGCTGGATGGAATGCCGTATCTAGTTTAGGATCATTAATTTCATTAGTTTCTGCTATCTTATTTGGTTATATTATTTATGACCTATTCGCTAATGGTAAAGAAGTTTCAAATAACCCTTGGGCTGTTCCTTCATTCTTTACTTCATCTGTACTATTTAATGGTGATACACAAAATGTTCATACATTAGAATGGTCATTAAAAAGTCCTATTCCATTCCACGCATTTAAAATGTTACCAGTACAATCTTAA
JS-7|46261-47535|cox1.mRNA	ATGCATTGGCTATATTCTACGAATGCTAAAGAAATAGGAACATTATACCTAATTTTTGCTGCATTTGCTGGTATGATTGGTACTGCTTTTTCAGTTTTAATTAGATTAGAATTATCAGCACCAGGTGTGCAATTCTTACAAGGAGATCATCAATTATTTAATGTAATCATTACAGCTCACGCTTTCTTAATGATCTTCTTTATGGTCAAATTTAATAAAAATATAGTATCAGTACATTTTAAAAATATAATTTATATTATAAATTTAAGATTAAATCATTGGTTAATTCTAATTACTGATCTTTTTTATAATATTAAAGATAGTAATAACAGTTTTTTAATTAAAGAGGATAAAACAAATGCAGAAAGAATAAGTAAACCTTCTGCAGCCTTGCCGTGC…
JS-7|49803-51187|cox1.mRNA	ATGTTTTTGGGTGAAGATATAGTCCAATCATATTTGAAAGAATATGTTAAATTGAATTACTTTTTACCAATTCACTTAGGAGCACCAGATTACTTTAATTATTTAAATAACCTTGATCCTCTATTGTTAAATACCTCCCCTATTATTTGTTTTAATAACAAAAATAATAATTTATCTGATTCTTTGCCTCTCTATTCACAAGAAAGTGGTCAGAGTGTAGAAAACCAACCAACAATTAATAATCCAAAGTTTATTGGACCTTATTTAGCTGGTTTATTTGAAGGAGATGGTCATATTGTTTTATCTAAATCAATTATAGTTAATTCAAAAGTTAAAAATACTTCACCTTCTATAGCTATAACTTTTGTTAATAAAGATCTACCTTTAATAAATAATTTA…
JS-7|53119-54699|cox1.mRNA	ATGTTATTAACTGATAGAAACTTTAATACTAGCTTCTATGATCCAGCTGGAGGAGGTGATCCAATATTATATCAACATTTATTCTGGTTCTTCGGACATCCTGAAGTATATATCTTAATTTTACCTGCTTTTGGTATAGTTAGTCAAGTAGTATCAACTTTTTCTGGTAAACCAATTTTTGGTTATTTAGGAATGGTATATGCTATGTTATCTATTGGTATATTAGGATGTTTAGTATGGAGTCACCACATGTTTGCTGTAGGATTAGATGTTGATACTAGAGCTTACTTTACTGCAGCTACAATGGTAATTGCTGTTCCAACAGGAATTAAAATCTTCTCATGGTTAGCAACATTATATGGAGGAAGCTTAAGATTTACAACACCATTAATCTTTACA…
JS-7|56301-56585|cox1.mRNA	ATGCCTAGAAGAATCCCTGATTATGCTGATGCTTATGCTGGATGGAATGCCGTATCTAGTTTAGGATCATTAATTTCATTAGTTTCTGCTATCTTATTTGGTTATATTATTTATGACCTATTCGCTAATGGTAAAGAAGTTTCAAATAACCCTTGGGCTGTACCTTCATTCTTTACTTCATCTGTACTATTTAATGGTGATACACAAAATGTTCATACATTAGAATGGTCATTAAAAAGTCCTATTCCATTCCACGCATTTAAAATGTTACCAGTACAATCTTAA
KM112|46094-47368|cox1.mRNA	ATGCATTGGCTATATTCTACGAATGCTAAAGAAATAGGAACATTATACCTAATTTTTGCTGCATTTGCTGGTATGATTGGTACTGCTTTTTCAGTTTTAATTAGATTAGAATTATCAGCACCAGGTGTGCAATTCTTACAAGGAGATCATCAATTATTTAATGTAATTATTACAGCTCACGCTTTCTTAATGATCTTCTTTATGGTCAAATTTAATAAAAATATAGTATCAGTACATATTAAAAATATAATTTATATTATAAATTTAAGATTAAATCATTGGTTAATTCTAATTACTGATCTTTTTTATAATATTAAAGATAGTAATAACAGTTTTTTAATTAAAGAGGATAAAACAAATGCAGAAAGAATAAGTAAACCTTCTGCAGCCTTGCCGTGC…
KM112|49637-51021|cox1.mRNA	ATGTTTTTGGGTGAAGATATAGTCCAATCATATTTGAAAGAATATGTTAAATTGAATTACTTTTTACCAATTCACTTAGGAGCACCAGATTACTTTAATTATTTAAATAACCTTGATCCTCTATTGTTAAATACCTCCCCTATTATTTGTTTTAATAACAAAAATAATAATTTATCTGATTCTTTGCCTCTCTATTCACAAGAAAGTGGTCAGAGTGTAGAAAACCAACCAACAATTAATAATCCAAAGTTTATTGGACCTTATTTAGCTGGTTTATTTGAAGGAGATGGTCATATTGTTTTATCTAAATCAATTATAGTTAATTCAAAAGTTAAAAATACTTCACCTTCTATAGCTATAACTTTTGTTAATAAAGATCTACCTTTAATAAATAATTTA…
KM112|51450-52763|cox1.mRNA	ATGGCTTTCCCAAGATTAAATAATATATCATTTTGGTTATTACCACCATCATTAATCTTATTATTATTAAGTGCTTTAGTAGAAAATGGAGCAGGTACAGGATGGACAGTTTATCCTCCATTAGCTAGTATTGTTTCTCATTCAGGTGCTTCAGTAGATTTAGCAATTTTTAGTTTACACTTAGCTGGAGTATCTTCATTATTAGGTGCTATAAATTTCATTACTACAGCATTAAATATGAGAGCAAATGGTATGAGTTTACATAAAGTATCTTTATTTGTATGGTCAATTTTTATTACAGCAGTATTATTATTATTATCATTACCAGTATTAGCTGGAGCTATAACAATGTTATTAACTGATAGAAACTTTAATACTAGCTTCTATGATCCAGCTGGA…
LF-8|46050-47324|cox1.mRNA	ATGCATTGGCTATATTCTACGAATGCTAAAGAAATAGGAACATTATACCTAATTTTTGCTGCATTTGCTGGTATGATTGGTACTGCTTTTTCAGTTTTAATTAGATTAGAATTATCAGCACCAGGTGTGCAATTCTTACAAGGAGATCATCAATTATTTAATGTAATTATTACAGCTCACGCTTTCTTAATGATCTTCTTTATGGTCAAATTTAATAAAAATATAGTATCAGTACATATTAAAAATATAATTTATATTATAAATTTAAGATTAAATCATTGGTTAATTCTAATTACTGATCTTTTTTATAATATTAAAGATAGTAATAACAGTTTTTTAATTAAAGAGGATAAAACAAATGCAGAAAGAATAATTAAACCTTCTGCAGCCTTGCCGTGC…
LF-8|47730-48077|cox1.mRNA	ATGTTATATAATGATTCTTTAATTCTTGCATCAGCTATTTTAGTAATATGTTTAGATACATTTACTTTTTATAATAATAATATCTTTCCAACTGTAGATATATTTTCAAATATTATATACAATGATTTAGTACAAAATGGATTATTAATTAATAATATAGCTTCACATGCACAAGAATTAGCTGGTACGATCGATTTAACCGATGATGAAATAATCGAACTATTAGAAGTTATTAACCTTGAAGTTGGTCCTACTAATTTAATTAGTTATGAATATCTTCAAGGTTTAGGTTTATTTTCGGATTCTGTAATTTCACTTTTAGAAGCAATTGGTTACATAATTATATAA
LF-8|48504-49518|cox1.mRNA	ATGAACTTGCCCTATTATTTTAATAAGCCTGAGTCTATTGGGCCTTACTTAGCTGGTTTATTCGAAGGTGATGGTCATATTGTTTTATCTAAATCTATTAGAGTAAATTCAAAAGTTAAAAACACTTCACCTTCTATAGCTATAACTTTTGTTAATAAAGATCTACCTTTAATAAATAAATTATTAGAAAAATTTGGAGGAAGCTTAAGATTTAAAAATAAAGAAAATGCTATAGTTTGGATAATCAATTCTCATAAAGAATTAGTAAAAATGATTATTCTATTGAATGGTTATTTAAGAACACCAAAAATTATTAAATTTAATGAATTAATAATATGGCTAAACGAGAGATATAATTATAATATTCCAATTCATTCACCAGATACTAGCGATTTAAAT…
LF-8|49863-51791|cox1.mRNA	ATGGCTTTCCCAAGATTAAATAATATATCATTTTGGTTATTACCACCATCATTAATCTTATTATTATTAAGTGCTTTAGTAGAAAATGGAGCAGGTACAGGATGGACAGTTTATCCTCCATTAGCTAGTATTGTTTCTCATTCAGGTGCTTCAGTAGATTTAGCAATTTTTAGTTTACACTTAGCTGGAGTATCTTCATTATTAGGTGCTATAAATTTCATTACTACAGCATTAAATATGAGAGCAAATGGTATGAGTTTACATAAAGTATCTTTATTTGTATGGTCAATTTTTATTACAGCAGTATTATTATTATTATCATTACCAGTATTAGCTGGAGCTATAACAATGTTATTAACTGATAGAAACTTTAATACTAGCTTCTATGATCCAGCTGGA…
LF-8|53393-53677|cox1.mRNA	ATGCCTAGAAGAATCCCTGATTATGCTGATGCTTATGCTGGATGGAATGCCGTATCTAGTTTAGGATCATTAATTTCATTAGTTTCTGCTATCTTATTTGGTTATATTATTTATGACCTATTCGCTAATGGTAAAGAAGTTTCAAATAACCCTTGGGCTGTACCTTCATTCTTTACTTCATCTGTACTATTTAATGGTGATACACAAAATGTTCATACATTAGAATGGTCATTAAAAAGTCCTATTCCATTCCACGCATTTAAAATGTTACCAGTACAATCTTAA
LF-9|46385-47659|cox1.mRNA	ATGCATTGGCTATATTCTACGAATGCTAAAGAAATAGGAACATTATACCTAATTTTTGCTGCATTTGCTGGTATGATTGGTACTGCTTTTTCAGTTTTAATTAGATTAGAATTATCAGCACCAGGTGTGCAATTCTTACAAGGAGATCATCAATTATTTAATGTAATCATTACAGCTCACGCTTTCTTAATGATCTTCTTTATGGTCAAATTTAATAAAAATATAGTATCAGTACATATTAAAAATATAATTTATATTATAAATTTAAGATTAAATCATTGGTTAATTCTAATTACTGATCTTTTTTATAATATTAAAGATAGTAATAACAGTTTTTTAATTAAAGAGGATAAAACAAATGCAGAAAGAATAATTAAACCTTCTGCAGCCTTGCCGTGC…
LF-9|48065-49267|cox1.mRNA	ATGTTATATAATGATTCTTTAATTCTTGCATCAGCTATTTTAGTAATATGTTTAGATACATTTACTTTTTATAATAATAATATCTTTCCAACTGTAGATATATTTTCAAATATTATATACAATGATTTAGTACAAAATGGATTATTAATTAATAATATAGCTTCACATACACAAGAATTAGCTGGTACGATCGATTTAACCGATGATGAAATAATCGAACTATTAGAAGTTATTAACCTTGAAGTTGGTCCTACTAATTTAATTAGTTATGAATATCTTCAAGGTTTAGGTTTATTTTCGGATTCTGTAATTTCACTTTTAGAAGCAATTGGACCTTATTTAGCTGGTTTAATAGAAGGAGACGGAACAATTTTTTTTAAAAAAGCTGATCTACCTTTA…
LF-9|49928-51312|cox1.mRNA	ATGTTTTTGGGTGAAGATATAGTCCAATCATATTTGAAAGAATATGTTAAATTGAATTACTTTTTACCAATTCACTTAGGAGCACCAGATTACTTTAATTATTTAAATAACCTTGATCCTCTATTGTTAAATACCTCCCCTATTATTTGTTTTAATAACAAAAATAATAATTTATCTGATTCTTTGCCTCTCTATTCACAAGAAAGTGGTCAGAGTGTAGAAAACCAACCAACAATTAATAATCCAAAGTTTATTGGACCTTATTTAGCTGGTTTATTTGAAGGAGATGGTCATATTGTTTTATCTAAATCAATTATAGTTAATTCAAAAGTTAAAAATACTTCACCTTCTATAGCTATAACTTTTGTTAATAAAGATCTACCTTTAATAAATAATTTA…
LF-9|51741-53054|cox1.mRNA	ATGGCTTTCCCAAGATTAAATAATATATCATTTTGGTTATTACCACCATCATTAATCTTATTATTATTAAGTGCTTTAGTAGAAAATGGAGCAGGTACAGGATGGACAGTTTATCCTCCATTAGCTAGTATTGTTTCTCATTCAGGTGCTTCAGTAGATTTAGCAATTTTTAGTTTACACTTAGCTGGAGTATCTTCATTATTAGGTGCTATAAATTTCATTACTACAGCATTAAATATGAGAGCAAATGGTATGAGTTTACATAAAGTATCTTTATTTGTATGGTCAATTTTTATTACAGCAGTATTATTATTATTATCATTACCAGTATTAGCTGGAGCTATAACAATGTTATTAACTGATAGAAACTTTAATACTAGCTTCTATGATCCAGCTGGA…
LQ-1|46969-48243|cox1.mRNA	ATGCATTGGCTATATTCTACGAATGCTAAAGAAATAGGAACATTATACCTAATTTTTGCTGCATTTGCTGGTATGATTGGTACTGCTTTTTCAGTTTTAATTAGATTAGAATTATCAGCACCAGGTGTGCAATTCTTACAAGGAGATCATCAATTATTTAATGTAATCATTACAGCTCACGCTTTCTTAATGATCTTCTTTATGGTCAAATTTAATAAAAATATAGTATCAGTACATTTTAAAAATATAATTTATATTATAAATTTAAGATTAAATCATTGGTTAATTCTAATTACTGATCTTTTTTATAATATTAAAGATAGTAATAACAGTTTTTTAATTAAAGAGGATAAAACAAATGCAGAAAGAATAAGTAAACCTTCTGCAGCCTTGCCGTGC…
LQ-1|48649-51248|cox1.mRNA	ATGTTATATAATGATTCTTTAATTCTAGCATCAGCTATTTTAGTAATATGTTTAGATACATTTACTTTTTATAATAATAATATCTTTCCAACTGTAGATATATTTTCAAATATTATATACAATGATTTAGTACAAAATGGATTATTAATTAATAATATAGCTTCACATGCACAAGAATTAGCTGGTACGATCGATTTAACCGATGATGAAATAATCGAACTATTAGAAGTTATTAACCTTGAAGTTGGTCCTACTAATTTAATTAGTTATGAATATCTTCAAGGTTTAGGTTTATTTTCGGATTCTGTAATTTCACTTTTAGAAGCAATTGCCTTTTTTACTGATAAAAATAATAATTTATCTGATTCATTGCTTCTTTATTCACAAGAAAGTGGTGAT…
LQ-1|51592-53520|cox1.mRNA	ATGGCTTTCCCAAGATTAAATAATATATCATTTTGGTTATTACCACCATCATTAATCTTATTATTATTAAGTGCTTTAGTAGAAAATGGAGCAGGTACAGGATGGACAGTTTATCCTCCATTAGCTAGTATTGTTTCTCATTCAGGTGCTTCAGTAGATTTAGCAATTTTTAGTTTACACTTAGCTGGAGTATCTTCATTATTAGGTGCTATAAATTTCATTACTACAGCATTAAATATGAGAGCAAATGGTATGAGTTTACATAAAGTATCTTTATTTGTATGGTCAATTTTTATTACAGCAGTATTATTATTATTATCATTACCAGTATTAGCTGGAGCTATAACAATGTTATTAACTGATAGAAACTTTAATACTAGCTTCTATGATCCAGCTGGA…
LQ-1|55122-55406|cox1.mRNA	ATGCCTAGAAGAATCCCTGATTATGCTGATGCTTATGCTGGATGGAATGCCGTATCTAGTTTAGGATCATTAATTTCATTAGTTTCTGCTATCTTATTTGGTTATATTATTTATGACCTATTCGCTAATGGTAAAGAAGTTTCAAATAACCCTTGGGCTGTACCTTCATTCTTTACTTCATCTGTACTATTTAATGGTGATACACAAAATGTTCATACATTAGAATGGTCATTAAAAAGTCCTATTCCATTCCACGCATTTAAAATGTTACCAGTACAATCTTAA
LQ-5|46409-47683|cox1.mRNA	ATGCATTGGCTATATTCTACGAATGCTAAAGAAATAGGAACATTATACCTAATTTTTGCTGCATTTGCTGGTATGATTGGTACTGCTTTTTCAGTTTTAATTAGATTAGAATTATCAGCACCAGGTGTGCAATTCTTACAAGGAGATCATCAATTATTTAATGTAATTATTACAGCTCACGCTTTCTTAATGATCTTCTTTATGGTCAAATTTAATAAAAATATAGTATCAGTACATATTAAAAATATAATTTATATTATAAATTTAAGATTAAATCATTGGTTAATTCTAATTACTGATCTTTTTTATAATATTAAAGATAGTAATAACAGTTTTTTAATTAAAGAGGATAAAACAAATGCAGAAAGAATAAGTAAACCTTCTGCAGCCTTGCCGTGC…
LQ-5|49957-51341|cox1.mRNA	ATGTTTTTGGGTGAAGATATAGTCCAATCATATTTGAAAGAATATGTTAAATTGAATTACTTTTTACCAATTCACTTAGGAGCACCAGATTACTTTAATTATTTAAATAACCTTGATCCTCTATTGTTAAATACCTCCCCTATTATTTGTTTTAATAACAAAAATAATAATTTATCTGATTCTTTGCCTCTCTATTCACAAGAAAGTGGTCAGAGTGTAGAAAACCAACCAACAATTAATAATCCAAAGTTTATTGGACCTTATTTAGCTGGTTTATTTGAAGGAGATGGTCATATTGTTTTATCTAAATCAATTATAGTTAATTCAAAAGTTAAAAATACTTCACCTTCTATAGCTATAACTTTTGTTAATAAAGATCTACCTTTAATAAATAATTTA…
LQ-5|51770-53083|cox1.mRNA	ATGGCTTTCCCAAGATTAAATAATATATCATTTTGGTTATTACCACCATCATTAATCTTATTATTATTAAGTGCTTTAGTAGAAAATGGAGCAGGTACAGGATGGACAGTTTATCCTCCATTAGCTAGTATTGTTTCTCATTCAGGTGCTTCAGTAGATTTAGCAATTTTTAGTTTACACTTAGCTGGAGTATCTTCATTATTAGGTGCTATAAATTTCATTACTACAGCATTAAATATGAGAGCAAATGGTATGAGTTTACATAAAGTATCTTTATTTGTATGGTCAATTTTTATTACAGCAGTATTATTATTATTATCATTACCAGTATTAGCTGGAGCTATAACAATGTTATTAACTGATAGAAACTTTAATACTAGCTTCTATGATCCAGCTGGA…
LQ-6|46262-47536|cox1.mRNA	ATGCATTGGCTATATTCTACGAATGCTAAAGAAATAGGAACATTATACCTAATTTTTGCTGCATTTGCTGGTATGATTGGTACTGCTTTTTCAGTTTTAATTAGATTAGAATTATCAGCACCAGGTGTGCAATTCTTACAAGGAGATCATCAATTATTTAATGTAATCATTACAGCTCACGCTTTCTTAATGATCTTCTTTATGGTCAAATTTAATAAAAATATAGTATCAGTACATTTTAAAAATATAATTTATATTATAAATTTAAGATTAAATCATTGGTTAATTCTAATTACTGATCTTTTTTATAATATTAAAGATAGTAATAACAGTTTTTTAATTAAAGAGGATAAAACAAATGCAGAAAGAATAAGTAAACCTTCTGCAGCCTTGCCGTGC…
LQ-6|49804-51188|cox1.mRNA	ATGTTTTTGGGTGAAGATATAGTCCAATCATATTTGAAAGAATATGTTAAATTGAATTACTTTTTACCAATTCACTTAGGAGCACCAGATTACTTTAATTATTTAAATAACCTTGATCCTCTATTGTTAAATACCTCCCCTATTATTTGTTTTAATAACAAAAATAATAATTTATCTGATTCTTTGCCTCTCTATTCACAAGAAAGTGGTCAGAGTGTAGAAAACCAACCAACAATTAATAATCCAAAGTTTATTGGACCTTATTTAGCTGGTTTATTTGAAGGAGATGGTCATATTGTTTTATCTAAATCAATTATAGTTAATTCAAAAGTTAAAAATACTTCACCTTCTATAGCTATAACTTTTGTTAATAAAGATCTACCTTTAATAAATAATTTA…
LQ-6|51532-52845|cox1.mRNA	ATGGCTTTCCCAAGATTAAATAATATATCATTTTGGTTATTACCACCATCATTAATCTTATTATTATTAAGTGCTTTAGTAGAAAATGGAGCAGGTACAGGATGGACAGTTTATCCTCCATTAGCTAGTATTGTTTCTCATTCAGGTGCTTCAGTAGATTTAGCAATTTTTAGTTTACACTTAGCTGGAGTATCTTCATTATTAGGTGCTATAAATTTCATTACTACAGCATTAAATATGAGAGCAAATGGTATGAGTTTACATAAAGTATCTTTATTTGTATGGTCAATTTTTATTACAGCAGTATTATTATTATTATCATTACCAGTATTAGCTGGAGCTATAACAATGTTATTAACTGATAGAAACTTTAATACTAGCTTCTATGATCCAGCTGGA…
LQ-7|46168-47442|cox1.mRNA	ATGCATTGGCTATATTCTACGAATGCTAAAGAAATAGGAACATTATACCTAATTTTTGCTGCATTTGCTGGTATGATTGGTACTGCTTTTTCAGTTTTAATTAGATTAGAATTATCAGCACCAGGTGTGCAATTCTTACAAGGAGATCATCAATTATTTAATGTAATCATTACAGCTCACGCTTTCTTAATGATCTTCTTTATGGTCAAATTTAATAAAAATATAGTATCAGTACATTTTAAAAATATAATTTATATTATAAATTTAAGATTAAATCATTGGTTAATTCTAATTACTGATCTTTTTTATAATATTAAAGATAGTAATAACAGTTTTTTAATTAAAGAGGATAAAACAAATGCAGAAAGAATAAGTAAACCTTCTGCAGCCTTGCCGTGC…
LQ-7|47848-49049|cox1.mRNA	ATGTTATATAATGATTCTTTAATTCTAGCATCAGCTATTTTAGTAATATGTTTAGATACATTTACTTTTTATAATAATAATATCTTTCCAACTGTAGATATATTTTCAAATATTATATACAATGATTTAGTACAAAATGGATTATTAATTAATAATATAGCTTCACATGCACAAGAATTAGCTGGTACGATCGATTTAACCGATGATGAAATAATCGAACTATTAGAAGTTATTAACCTTGAAGTTGGTCCTACTAATTTAATTAGTTATGAATATCTTCAAGGTTTAGGTTTATTTTCGGATTCTGTAATTTCACTTTTAGAAGCAATTGGACCTTATTTAGCTGGTTTAATAGAAGGAGACGGAACAATTTTTTTTAAAAAAGCTGATCTACCTTTA…
LQ-7|49710-51094|cox1.mRNA	ATGTTTTTGGGTGAAGATATAGTCCAATCATATTTGAAAGAATATGTTAAATTGAATTACTTTTTACCAATTCACTTAGGAGCACCAGATTACTTTAATTATTTAAATAACCTTGATCCTCTATTGTTAAATACCTCCCCTATTATTTGTTTTAATAACAAAAATAATAATTTATCTGATTCTTTGCCTCTCTATTCACAAGAAAGTGGTCAGAGTGTAGAAAACCAACCAACAATTAATAATCCAAAGTTTATTGGACCTTATTTAGCTGGTTTATTTGAAGGAGATGGTCATATTGTTTTATCTAAATCAATTATAGTTAATTCAAAAGTTAAAAATACTTCACCTTCTATAGCTATAACTTTTGTTAATAAAGATCTACCTTTAATAAATAATTTA…
LQ-7|53326-54906|cox1.mRNA	ATGTTATTAACTGATAGAAACTTTAATACTAGCTTCTATGATCCAGCTGGAGGAGGTGATCCAATATTATATCAACATTTATTCTGGTTCTTCGGACATCCTGAAGTATATATCTTAATTTTACCTGCTTTTGGTATAGTTAGTCAAGTAGTATCAACTTTTTCTGGTAAACCAATTTTTGGTTATTTAGGAATGGTATATGCTATGTTATCTATTGGTATATTAGGATGTTTAGTATGGAGTCACCACATGTTTGCTGTAGGATTAGATGTTGATACTAGAGCTTACTTTACTGCAGCTACAATGGTAATTGCTGTTCCAACAGGAATTAAAATCTTCTCATGGTTAGCAACATTATATGGAGGAAGCTTAAGATTTACAACACCATTAATCTTTACA…
LQ-7|56508-56792|cox1.mRNA	ATGCCTAGAAGAATCCCTGATTATGCTGATGCTTATGCTGGATGGAATGCCGTATCTAGTTTAGGATCATTAATTTCATTAGTTTCTGCTATCTTATTTGGTTATATTATTTATGACCTATTCGCTAATGGTAAAGAAGTTTCAAATAACCCTTGGGCTGTACCTTCATTCTTTACTTCATCTGTACTATTTAATGGTGATACACAAAATGTTCATACATTAGAATGGTCATTAAAAAGTCCTATTCCATTCCACGCATTTAAAATGTTACCAGTACAATCTTAA
LQ-8|45915-47189|cox1.mRNA	ATGCATTGGCTATATTCTACGAATGCTAAAGAAATAGGAACATTATACCTAATTTTTGCTGCATTTGCTGGTATGATTGGTACTGCTTTTTCAGTTTTAATTAGATTAGAATTATCAGCACCAGGTGTGCAATTCTTACAAGGAGATCATCAATTATTTAATGTAATTATTACAGCTCACGCTTTCTTAATGATCTTCTTTATGGTCAAATTTAATAAAAATATAGTATCAGTACATATTAAAAATATAATTTATATTATAAATTTAAGATTAAATCATTGGTTAATTCTAATTACTGATCTTTTTTATAATATTAAAGATAGTAATAACAGTTTTTTAATTAAAGAGGATAAAACAAATGCAGAAAGAATAATTAAACCTTCTGCAGCCTTGCCGTGC…
LQ-8|47595-48796|cox1.mRNA	ATGTTATATAATGATTCTTTAATTCTTGCATCAGCTATTTTAGTAATATGTTTAGATACATTTACTTTTTATAATAATAATATCTTTCCAACTGTAGATATATTTTCAAATATTATATACAATGATTTAGTACAAAATGGATTATTAATTAATAATATAGCTTCACATGCACAAGAATTAGCTGGTACGATCGATTTAACCGATGATGAAATAATCGAACTATTAGAAGTTATTAACCTTGAAGTTGGTCCTACTAATTTAATTAGTTATGAATATCTTCAAGGTTTAGGTTTATTTTCGGATTCTGTAATTTCACTTTTAGAAGCAATTGGACCTTATTTAGCTGGTTTAATAGAAGGAGACGGAACAATTTTTTTTAAAAAAGCTGATCTACCTTTA…
LQ-8|52576-53541|cox1.mRNA	ATGTTATTAACTGATAGAAACTTTAATACTAGCTTCTATGATCCAGCTGGAGGAGGTGATCCAATATTATATCAACATTTATTCTGGTTCTTCGGACATCCTGAAGTATATATCTTAATTTTACCTGCTTTTGGTATAGTTAGTCAAGTAGTATCAACTTTTTCTGGTAAACCAATTTTTGGTTATTTAGGAATGGTATATGCTATGTTATCTATTGGTATATTAGGATGTTTAGTATGGAGTCACCACATGTTTGCTGTAGGATTAGATGTTGATACTAGAGCTTACTTTACTGCAGCTACAATGGTAATTGCTGTTCCAACAGGAATTAAAATCTTCTCATGGTTAGCAACATTATATGGAGGAAGCTTAAGATTTACAACACCATTAATCTTTACA…
LT-1|45924-47198|cox1.mRNA	ATGCATTGGCTATATTCTACGAATGCTAAAGAAATAGGAACATTATACCTAATTTTTGCTGCATTTGCTGGTATGATTGGTACTGCTTTTTCAGTTTTAATTAGATTAGAATTATCAGCACCAGGTGTGCAATTCTTACAAGGAGATCATCAATTATTTAATGTAATTATTACAGCTCACGCTTTCTTAATGATCTTCTTTATGGTCAAATTTAATAAAAATATAGTATCAGTACATATTAAAAATATAATTTATATTATAAATTTAAGATTAAATCATTGGTTAATTCTAATTACTGATCTTTTTTATAATATTAAAGATAGTAATAACAGTTTTTTAATTAAAGAGGATAAAACAAATGCAGAAAGAATAATTAAACCTTCTGCAGCCTTGCCGTGC…
LT-1|47604-47951|cox1.mRNA	ATGTTATATAATGATTCTTTAATTCTTGCATCAGCTATTTTAGTAATATGTTTAGATACATTTACTTTTTATAATAATAATATCTTTCCAACTGTAGATATATTTTCAAATATTATATACAATGATTTAGTACAAAATGGATTATTAATTAATAATATAGCTTCACATGCACAAGAATTAGCTGGTACGATCGATTTAACCGATGATGAAATAATCGAACTATTAGAAGTTATTAACCTTGAAGTTGGTCCTACTAATTTAATTAGTTATGAATATCTTCAAGGTTTAGGTTTATTTTCGGATTCTGTAATTTCACTTTTAGAAGCAATTGGTTACATAATTATATAA
LT-1|48379-49393|cox1.mRNA	ATGAACTTGCCCTATTATTTTAATAAGCCTGAGTCTATTGGGCCTTACTTAGCTGGTTTATTCGAAGGTGATGGTCATATTGTTTTATCTAAATCTATTAGAGTAAATTCAAAAGTTAAAAACACTTCACCTTCTATAGCTATAACTTTTGTTAATAAAGATCTACCTTTAATAAATAAATTATTAGAAAAATTTGGAGGAAGCTTAAGATTTAAAAATAAAGAAAATGCTATAGTTTGGATAATCAATTCTCATAAAGAATTAGTAAAAATGATTATTCTATTGAATGGTTATTTAAGAACACCAAAAATTATTAAATTTAATGAATTAATAATATGGCTAAACGAGAGATATAATTATAATATTCCAATTCATTCACCAGATACTAGCGATTTAAAT…
LT-1|49738-51666|cox1.mRNA	ATGGCTTTCCCAAGATTAAATAATATATCATTTTGGTTATTACCACCATCATTAATCTTATTATTATTAAGTGCTTTAGTAGAAAATGGAGCAGGTACAGGATGGACAGTTTATCCTCCATTAGCTAGTATTGTTTCTCATTCAGGTGCTTCAGTAGATTTAGCAATTTTTAGTTTACACTTAGCTGGAGTATCTTCATTATTAGGTGCTATAAATTTCATTACTACAGCATTAAATATGAGAGCAAATGGTATGAGTTTACATAAAGTATCTTTATTTGTATGGTCAATTTTTATTACAGCAGTATTATTATTATTATCATTACCAGTATTAGCTGGAGCTATAACAATGTTATTAACTGATAGAAACTTTAATACTAGCTTCTATGATCCAGCTGGA…
LT-1|53268-53552|cox1.mRNA	ATGCCTAGAAGAATCCCTGATTATGCTGATGCTTATGCAGGATGGAATGCCGTATCTAGTTTAGGATCATTAATTTCATTAGTTTCTGCTATCTTATTTGGTTATATTATTTATGACCTATTCGCTAATGGTAAAGAAGTTTCAAATAACCCTTGGGCTGTTCCTTCATTCTTTACTTCATCTGTACTATTTAATGGTGATACACAAAATGTTCATACATTAGAATGGTCATTAAAAAGTCCTATTCCATTCCACGCATTTAAAATGTTACCAGTACAATCTTAA
LT-10|46071-47345|cox1.mRNA	ATGCATTGGCTATATTCTACGAATGCTAAAGAAATAGGAACATTATACCTAATTTTTGCTGCATTTGCTGGTATGATTGGTACTGCTTTTTCAGTTTTAATTAGATTAGAATTATCAGCACCAGGTGTGCAATTCTTACAAGGAGATCATCAATTATTTAATGTAATTATTACAGCTCACGCTTTCTTAATGATCTTCTTTATGGTCAAATTTAATAAAAATATAGTATCAGTACATATTAAAAATATAATTTATATTATAAATTTAAGATTAAATCATTGGTTAATTCTAATTACTGATCTTTTTTATAATATTAAAGATAGTAATAACAGTTTTTTAATTAAAGAGGATAAAACAAATGCAGAAAGAATAATTAAACCTTCTGCAGCCTTGCCGTGC…
LT-10|49612-51002|cox1.mRNA	ATGTTTTTGGGTGAAGATATAGTCCAATCATATTTGAAAGAATATGTTAAATTGAATTACTTTTTACCAATTCACTTAGGAGCACCAGATTACTTTAATTATTTAAATAACCTTGGTCCTCTATTGTTAAATACCTTCCCTATTATTTGTTTTACTTATAATAATTTATCTGATTCTTTGCCTCTTTATACACAAGCACAAGAAAGTGGACAGAGTGCTGAAAAACCAACCATTAATAATAGTAATAAGCCTGAGTCTATTGGGCCTTACTTAGCTGGTTTATTCGAAGGTGATGGTCATATTGTTTTATCTAAGTCAATAATAGAAGATTCAAAAGTTAAAAACACTTCACCTTCTATAGCTATAACTTTTGTTAATAAAGATTTACCTTTAATAAAT…
LT-10|52538-53851|cox1.mRNA	ATGGCTTTCCCAAGATTAAATAATATATCATTTTGGTTATTACCACCATCATTAATCTTATTATTATTAAGTGCTTTAGTAGAAAATGGAGCAGGTACAGGATGGACAGTTTATCCTCCATTAGCTAGTATTGTTTCTCATTCAGGTGCTTCAGTAGATTTAGCAATTTTTAGTTTACACTTAGCTGGAGTATCTTCATTATTAGGTGCTATAAATTTCATTACTACAGCATTAAATATGAGAGCAAATGGTATGAGTTTACATAAAGTATCTTTATTTGTATGGTCAATTTTTATTACAGCAGTATTATTATTATTATCATTACCAGTATTAGCTGGAGCTATAACAATGTTATTAACTGATAGAAACTTTAATACTAGCTTCTATGATCCAGCTGGA…
LT-5|45924-47198|cox1.mRNA	ATGCATTGGCTATATTCTACGAATGCTAAAGAAATAGGAACATTATACCTAATTTTTGCTGCATTTGCTGGTATGATTGGTACTGCTTTTTCAGTTTTAATTAGATTAGAATTATCAGCACCAGGTGTGCAATTCTTACAAGGAGATCATCAATTATTTAATGTAATTATTACAGCTCACGCTTTCTTAATGATCTTCTTTATGGTCAAATTTAATAAAAATATAGTATCAGTACATATTAAAAATATAATTTATATTATAAATTTAAGATTAAATCATTGGTTAATTCTAATTACTGATCTTTTTTATAATATTAAAGATAGTAATAACAGTTTTTTAATTAAAGAGGATAAAACAAATGCAGAAAGAATAATTAAACCTTCTGCAGCCTTGCCGTGC…
LT-5|47604-47951|cox1.mRNA	ATGTTATATAATGATTCTTTAATTCTTGCATCAGCTATTTTAGTAATATGTTTAGATACATTTACTTTTTATAATAATAATATCTTTCCAACTGTAGATATATTTTCAAATATTATATACAATGATTTAGTACAAAATGGATTATTAATTAATAATATAGCTTCACATGCACAAGAATTAGCTGGTACGATCGATTTAACCGATGATGAAATAATCGAACTATTAGAAGTTATTAACCTTGAAGTTGGTCCTACTAATTTAATTAGTTATGAATATCTTCAAGGTTTAGGTTTATTTTCGGATTCTGTAATTTCACTTTTAGAAGCAATTGGTTACATAATTATATAA
LT-5|48379-49393|cox1.mRNA	ATGAACTTGCCCTATTATTTTAATAAGCCTGAGTCTATTGGGCCTTACTTAGCTGGTTTATTCGAAGGTGATGGTCATATTGTTTTATCTAAATCTATTAGAGTAAATTCAAAAGTTAAAAACACTTCACCTTCTATAGCTATAACTTTTGTTAATAAAGATCTACCTTTAATAAATAAATTATTAGAAAAATTTGGAGGAAGCTTAAGATTTAAAAATAAAGAAAATGCTATAGTTTGGATAATCAATTCTCATAAAGAATTAGTAAAAATGATTATTCTATTGAATGGTTATTTAAGAACACCAAAAATTATTAAATTTAATGAATTAATAATATGGCTAAACGAGAGATATAATTATAATATTCCAATTCATTCACCAGATACTAGCGATTTAAAT…
LT-5|50928-52856|cox1.mRNA	ATGGCTTTCCCAAGATTAAATAATATATCATTTTGGTTATTACCACCATCATTAATCTTATTATTATTAAGTGCTTTAGTAGAAAATGGAGCAGGTACAGGATGGACAGTTTATCCTCCATTAGCTAGTATTGTTTCTCATTCAGGTGCTTCAGTAGATTTAGCAATTTTTAGTTTACACTTAGCTGGAGTATCTTCATTATTAGGTGCTATAAATTTCATTACTACAGCATTAAATATGAGAGCAAATGGTATGAGTTTACATAAAGTATCTTTATTTGTATGGTCAATTTTTATTACAGCAGTATTATTATTATTATCATTACCAGTATTAGCTGGAGCTATAACAATGTTATTAACTGATAGAAACTTTAATACTAGCTTCTATGATCCAGCTGGA…
LT-5|54458-54742|cox1.mRNA	ATGCCTAGAAGAATCCCTGATTATGCTGATGCTTATGCAGGATGGAATGCCGTATCTAGTTTAGGATCATTAATTTCATTAGTTTCTGCTATCTTATTTGGTTATATTATTTATGACCTATTCGCTAATGGTAAAGAAGTTTCAAATAACCCTTGGGCTGTTCCTTCATTCTTTACTTCATCTGTACTATTTAATGGTGATACACAAAATGTTCATACATTAGAATGGTCATTAAAAAGTCCTATTCCATTCCACGCATTTAAAATGTTACCAGTACAATCTTAA
LX-2|45923-47197|cox1.mRNA	ATGCATTGGCTATATTCTACGAATGCTAAAGAAATAGGAACATTATACCTAATTTTTGCTGCATTTGCTGGTATGATTGGTACTGCTTTTTCAGTTTTAATTAGATTAGAATTATCAGCACCAGGTGTGCAATTCTTACAAGGAGATCATCAATTATTTAATGTAATTATTACAGCTCACGCTTTCTTAATGATCTTCTTTATGGTCAAATTTAATAAAAATATAGTATCAGTACATATTAAAAATATAATTTATATTATAAATTTAAGATTAAATCATTGGTTAATTCTAATTACTGATCTTTTTTATAATATTAAAGATAGTAATAACAGTTTTTTAATTAAAGAGGATAAAACAAATGCAGAAAGAATAATTAAACCTTCTGCAGCCTTGCCGTGC…
LX-2|47603-47950|cox1.mRNA	ATGTTATATAATGATTCTTTAATTCTTGCATCAGCTATTTTAGTAATATGTTTAGATACATTTACTTTTTATAATAATAATATCTTTCCAACTGTAGATATATTTTCAAATATTATATACAATGATTTAGTACAAAATGGATTATTAATTAATAATATAGCTTCACATGCACAAGAATTAGCTGGTACGATCGATTTAACCGATGATGAAATAATCGAACTATTAGAAGTTATTAACCTTGAAGTTGGTCCTACTAATTTAATTAGTTATGAATATCTTCAAGGTTTAGGTTTATTTTCGGATTCTGTAATTTCACTTTTAGAAGCAATTGGTTACATAATTATATAA
LX-2|48220-49392|cox1.mRNA	ATGCCAGCTTTAGTAGGAGGATTTGGTAATTACTTTTTACCAATTCACTTAGGAGCACCAGATTACTTTAATTTTACTGATAAAAATAATAATTTATCTGATTCATTGCTTCTTTATTCACAAGAAAGTGGTGATAATACTGAAAAATCAATCATTAATAATAACAGTAATAAGCCTGAGTCTATTGGGCCTTACTTAGCTGGTTTATTCGAAGGTGATGGTCATATTGTTTTATCTAAATCTATTAGAGTAAATTCAAAAGTTAAAAACACTTCACCTTCTATAGCTATAACTTTTGTTAATAAAGATCTACCTTTAATAAATAAATTATTAGAAAAATTTGGAGGAAGCTTAAGATTTAAAAATAAAGAAAATGCTATAGTTTGGATAATCAATTCT…
LX-2|49737-51665|cox1.mRNA	ATGGCTTTCCCAAGATTAAATAATATATCATTTTGGTTATTACCACCATCATTAATCTTATTATTATTAAGTGCTTTAGTAGAAAATGGAGCAGGTACAGGATGGACAGTTTATCCTCCATTAGCTAGTATTGTTTCTCATTCAGGTGCTTCAGTAGATTTAGCAATTTTTAGTTTACACTTAGCTGGAGTATCTTCATTATTAGGTGCTATAAATTTCATTACTACAGCATTAAATATGAGAGCAAATGGTATGAGTTTACATAAAGTATCTTTATTTGTATGGTCAATTTTTATTACAGCAGTATTATTATTATTATCATTACCAGTATTAGCTGGAGCTATAACAATGTTATTAACTGATAGAAACTTTAATACTAGCTTCTATGATCCAGCTGGA…
LX-2|53267-53551|cox1.mRNA	ATGCCTAGAAGAATCCCTGATTATGCTGATGCTTATGCAGGATGGAATGCCGTATCTAGTTTAGGATCATTAATTTCATTAGTTTCTGCTATCTTATTTGGTTATATTATTTATGACCTATTCGCTAATGGTAAAGAAGTTTCAAATAACCCTTGGGCTGTTCCTTCATTCTTTACTTCATCTGTACTATTTAATGGTGATACACAAAATGTTCATACATTAGAATGGTCATTAAAAAGTCCTATTCCATTCCACGCATTTAAAATGTTACCAGTACAATCTTAA
LX-5|46758-48032|cox1.mRNA	ATGCATTGGCTATATTCTACGAATGCTAAAGAAATAGGAACATTATACCTAATTTTTGCTGCATTTGCTGGTATGATTGGTACTGCTTTTTCAGTTTTAATTAGATTAGAATTATCAGCACCAGGTGTGCAATTCTTACAAGGAGATCATCAATTATTTAATGTAATCATTACAGCTCACGCTTTCTTAATGATCTTCTTTATGGTCAAATTTAATAAAAATATAGTATCAGTACATTTTAAAAATATAATTTATATTATAAATTTAAGATTAAATCATTGGTTAATTCTAATTACTGATCTTTTTTATAATATTAAAGATAGTAATAACAGTTTTTTAATTAAAGAGGATAAAACAAATGCAGAAAGAATAAGTAAACCTTCTGCAGCCTTGCCGTGC…
LX-5|48438-49639|cox1.mRNA	ATGTTATATAATGATTCTTTAATTCTAGCATCAGCTATTTTAGTAATATGTTTAGATACATTTACTTTTTATAATAATAATATCTTTCCAACTGTAGATATATTTTCAAATATTATATACAATGATTTAGTACAAAATGGATTATTAATTAATAATATAGCTTCACATGCACAAGAATTAGCTGGTACGATCGATTTAACCGATGATGAAATAATCGAACTATTAGAAGTTATTAACCTTGAAGTTGGTCCTACTAATTTAATTAGTTATGAATATCTTCAAGGTTTAGGTTTATTTTCGGATTCTGTAATTTCACTTTTAGAAGCAATTGGACCTTATTTAGCTGGTTTAATAGAAGGAGACGGAACAATTTTTTTTAAAAAAGCTGATCTACCTTTA…
LX-5|50300-51684|cox1.mRNA	ATGTTTTTGGGTGAAGATATAGTCCAATCATATTTGAAAGAATATGTTAAATTGAATTACTTTTTACCAATTCACTTAGGAGCACCAGATTACTTTAATTATTTAAATAACCTTGATCCTCTATTGTTAAATACCTCCCCTATTATTTGTTTTAATAACAAAAATAATAATTTATCTGATTCTTTGCCTCTCTATTCACAAGAAAGTGGTCAGAGTGTAGAAAACCAACCAACAATTAATAATCCAAAGTTTATTGGACCTTATTTAGCTGGTTTATTTGAAGGAGATGGTCATATTGTTTTATCTAAATCAATTATAGTTAATTCAAAAGTTAAAAATACTTCACCTTCTATAGCTATAACTTTTGTTAATAAAGATCTACCTTTAATAAATAATTTA…
LX-5|52113-53426|cox1.mRNA	ATGGCTTTCCCAAGATTAAATAATATATCATTTTGGTTATTACCACCATCATTAATCTTATTATTATTAAGTGCTTTAGTAGAAAATGGAGCAGGTACAGGATGGACAGTTTATCCTCCATTAGCTAGTATTGTTTCTCATTCAGGTGCTTCAGTAGATTTAGCAATTTTTAGTTTACACTTAGCTGGAGTATCTTCATTATTAGGTGCTATAAATTTCATTACTACAGCATTAAATATGAGAGCAAATGGTATGAGTTTACATAAAGTATCTTTATTTGTATGGTCAATTTTTATTACAGCAGTATTATTATTATTATCATTACCAGTATTAGCTGGAGCTATAACAATGTTATTAACTGATAGAAACTTTAATACTAGCTTCTATGATCCAGCTGGA…
LX-7|46149-47423|cox1.mRNA	ATGCATTGGCTATATTCTACGAATGCTAAAGAAATAGGAACATTATACCTAATTTTTGCTGCATTTGCTGGTATGATTGGTACTGCTTTTTCAGTTTTAATTAGATTAGAATTATCAGCACCAGGTGTGCAATTCTTACAAGGAGATCATCAATTATTTAATGTAATTATTACAGCTCACGCTTTCTTAATGATCTTCTTTATGGTCAAATTTAATAAAAATATAGTATCAGTACATATTAAAAATATAATTTATATTATAAATTTAAGATTAAATCATTGGTTAATTCTAATTACTGATCTTTTTTATAATATTAAAGATAGTAATAACAGTTTTTTAATTAAAGAGGATAAAACAAATGCAGAAAGAATAATTAAACCTTCTGCAGCCTTGCCGTGC…
LX-7|47829-48176|cox1.mRNA	ATGTTATATAATGATTCTTTAATTCTTGCATCAGCTATTTTAGTAATATGTTTAGATACATTTACTTTTTATAATAATAATATCTTTCCAACTGTAGATATATTTTCAAATATTATATACAATGATTTAGTACAAAATGGATTATTAATTAATAATATAGCTTCACATGCACAAGAATTAGCTGGTACGATCGATTTAACCGATGATGAAATAATCGAACTATTAGAAGTTATTAACCTTGAAGTTGGTCCTACTAATTTAATTAGTTATGAATATCTTCAAGGTTTAGGTTTATTTTCGGATTCTGTAATTTCACTTTTAGAAGCAATTGGTTACATAATTATATAA
LX-7|48446-49558|cox1.mRNA	ATGCCAGCTTTAGTAGGAGGATTTGGTAATTACTTTTTACCAATTCACTTAGGAGCACCAGATTACTTTAATTATTTAAATAACCTTGGTCCTCTATTGTTAAATACCTTCCCTATTATTTGTTTTACTTATAATAATTTATCTGATTCTTTGCCTCTTTATACACAAGCACAAGAAAGTGGACAGAGTGCTGAAAAACCAACCATTAATAATAGTAATAAGCCTGAGTCTATTGGGCCTTACTTAGCTGGTTTATTCGAAGGTGATGGTCATATTGTTTTATCTAAATCTATTAGAGTAAATTCAAAAGTTAAAAACACTTCACCTTCTATAGCTATAACTTTTGTTAATAAAGATCTACCTTTAATAAATAAATTATTAGAAAAATTTGGAGGAAGC…
LX-7|49903-51831|cox1.mRNA	ATGGCTTTCCCAAGATTAAATAATATATCATTTTGGTTATTACCACCATCATTAATCTTATTATTATTAAGTGCTTTAGTAGAAAATGGAGCAGGTACAGGATGGACAGTTTATCCTCCATTAGCTAGTATTGTTTCTCATTCAGGTGCTTCAGTAGATTTAGCAATTTTTAGTTTACACTTAGCTGGAGTATCTTCATTATTAGGTGCTATAAATTTCATTACTACAGCATTAAATATGAGAGCAAATGGTATGAGTTTACATAAAGTATCTTTATTTGTATGGTCAATTTTTATTACAGCAGTATTATTATTATTATCATTACCAGTATTAGCTGGAGCTATAACAATGTTATTAACTGATAGAAACTTTAATACTAGCTTCTATGATCCAGCTGGA…
LX-7|53433-53717|cox1.mRNA	ATGCCTAGAAGAATCCCTGATTATGCTGATGCTTATGCAGGATGGAATGCCGTATCTAGTTTAGGATCATTAATTTCATTAGTTTCTGCTATCTTATTTGGTTATATTATTTATGACCTATTCGCTAATGGTAAAGAAGTTTCAAATAACCCTTGGGCTGTTCCTTCATTCTTTACTTCATCTGTACTATTTAATGGTGATACACAAAATGTTCATACATTAGAATGGTCATTAAAAAGTCCTATTCCATTCCACGCATTTAAAATGTTACCAGTACAATCTTAA
LX-8|45963-47237|cox1.mRNA	ATGCATTGGCTATATTCTACGAATGCTAAAGAAATAGGAACATTATACCTAATTTTTGCTGCATTTGCTGGTATGATTGGTACTGCTTTTTCAGTTTTAATTAGATTAGAATTATCAGCACCAGGTGTGCAATTCTTACAAGGAGATCATCAATTATTTAATGTAATCATTACAGCTCACGCTTTCTTAATGATCTTCTTTATGGTCAAATTTAATAAAAATATAGTATCAGTACATTTTAAAAATATAATTTATATTATAAATTTAAGATTAAATCATTGGTTAATTCTAATTACTGATCTTTTTTATAATATTAAAGATAGTAATAACAGTTTTTTAATTAAAGAGGATAAAACAAATGCAGAAAGAATAAGTAAACCTTCTGCAGCCTTGCCGTGC…
LX-8|49505-50607|cox1.mRNA	ATGTTTTTGGGTGAAGATATAGTCCAATCATATTTGAAAGAATATGTTAAATTGAATTACTTTTTACCAATTCACTTAGGAGCACCAGATTACTTTAATTATTTAAATAACCTTGATCCTCTATTGTTAAATACCTCCCCTATTATTTGTTTTAATAACAAAAATAATAATTTATCTGATTCTTTGCCTCTCTATTCACAAGAAAGTGGTCAGAGTGTAGAAAACCAACCAACAATTAATAATCCAAAGTTTATTGGACCTTATTTAGCTGGTTTATTTGAAGGAGATGGTCATATTGTTTTATCTAAATCAATTATAGTTAATTCAAAAGTTAAAAATACTTCACCTTCTATAGCTATAACTTTTGTTAATAAAGATCTACCTTTAATAAATAATTTA…
LX-8|51392-52705|cox1.mRNA	ATGGCTTTCCCAAGATTAAATAATATATCATTTTGGTTATTACCACCATCATTAATCTTATTATTATTAAGTGCTTTAGTAGAAAATGGAGCAGGTACAGGATGGACAGTTTATCCTCCATTAGCTAGTATTGTTTCTCATTCAGGTGCTTCAGTAGATTTAGCAATTTTTAGTTTACACTTAGCTGGAGTATCTTCATTATTAGGTGCTATAAATTTCATTACTACAGCATTAAATATGAGAGCAAATGGTATGAGTTTACATAAAGTATCTTTATTTGTATGGTCAATTTTTATTACAGCAGTATTATTATTATTATCATTACCAGTATTAGCTGGAGCTATAACAATGTTATTAACTGATAGAAACTTTAATACTAGCTTCTATGATCCAGCTGGA…
SL-1|46102-47376|cox1.mRNA	ATGCATTGGCTATATTCTACGAATGCTAAAGAAATAGGAACATTATACCTAATTTTTGCTGCATTTGCTGGTATGATTGGTACTGCTTTTTCAGTTTTAATTAGATTAGAATTATCAGCACCAGGTGTGCAATTCTTACAAGGAGATCATCAATTATTTAATGTAATCATTACAGCTCACGCTTTCTTAATGATCTTCTTTATGGTCAAATTTAATAAAAATATAGTATCAGTACATATTAAAAATATAATTTATATTATAAATTTAAGATTAAATCATTGGTTAATTCTAATTACTGATCTTTTTTATAATATTAAAGATAGTAATAACAGTTTTTTAATTAAAGAGGATAAAACAAATGCAGAAAGAATAATTAAACCTTCTGCAGCCTTGCCGTGC…
SL-1|49643-51027|cox1.mRNA	ATGTTTTTGGGTGAAGATATAGTCCAATCATATTTGAAAGAATATGTTAAATTGAATTACTTTTTACCAATTCACTTAGGAGCACCAGATTACTTTAATTATTTAAATAACCTTGATCCTCTATTGTTAAATACCTCCCCTATTATTTGTTTTAATAACAAAAATAATAATTTATCTGATTCTTTGCCTCTCTATTCACAAGAAAGTGGTCAGAGTGTAGAAAACCAACCAACAATTAATAATCCAAAGTTTATTGGACCTTATTTAGCTGGTTTATTTGAAGGAGATGGTCATATTGTTTTATCTAAATCAATTATAGTTAATTCAAAAGTTAAAAATACTTCACCTTCTATAGCTATAACTTTTGTTAATAAAGATCTACCTTTAATAAATAATTTA…
SL-1|51456-52769|cox1.mRNA	ATGGCTTTCCCAAGATTAAATAATATATCATTTTGGTTATTACCACCATCATTAATCTTATTATTATTAAGTGCTTTAGTAGAAAATGGAGCAGGTACAGGATGGACAGTTTATCCTCCATTAGCTAGTATTGTTTCTCATTCAGGTGCTTCAGTAGATTTAGCAATTTTTAGTTTACACTTAGCTGGAGTATCTTCATTATTAGGTGCTATAAATTTCATTACTACAGCATTAAATATGAGAGCAAATGGTATGAGTTTACATAAAGTATCTTTATTTGTATGGTCAATTTTTATTACAGCAGTATTATTATTATTATCATTACCAGTATTAGCTGGAGCTATAACAATGTTATTAACTGATAGAAACTTTAATACTAGCTTCTATGATCCAGCTGGA…
SL-4|44833-46107|cox1.mRNA	ATGCATTGGCTATATTCTACGAATGCTAAAGAAATAGGAACATTATACCTAATTTTTGCTGCATTTGCTGGTATGATTGGTACTGCTTTTTCAGTTTTAATTAGATTAGAATTATCAGCACCAGGTGTGCAATTCTTACAAGGAGATCATCAATTATTTAATGTAATTATTACAGCTCACGCTTTCTTAATGATCTTCTTTATGGTCAAATTTAATAAAAATATAGTATCAGTACATATTAAAAATATAATTTATATTATAAATTTAAGATTAAATCATTGGTTAATTCTAATTACTGATCTTTTTTATAATATTAAAGATAGTAATAACAGTTTTTTAATTAAAGAGGATAAAACAAATGCAGAAAGAATAATTAAACCTTCTGCAGCCTTGCCGTGC…
SL-4|46513-46860|cox1.mRNA	ATGTTATATAATGATTCTTTAATTCTTGCATCAGCTATTTTAGTAATATGTTTAGATACATTTACTTTTTATAATAATAATATCTTTCCAACTGTAGATATATTTTCAAATATTATATACAATGATTTAGTACAAAATGGATTATTAATTAATAATATAGCTTCACATGCACAAGAATTAGCTGGTACGATCGATTTAACCGATGATGAAATAATCGAACTATTAGAAGTTATTAACCTTGAAGTTGGTCCTACTAATTTAATTAGTTATGAATATCTTCAAGGTTTAGGTTTATTTTCGGATTCTGTAATTTCACTTTTAGAAGCAATTGGTTACATAATTATATAA
SL-4|47288-48302|cox1.mRNA	ATGAACTTGCCCTATTATTTTAATAAGCCTGAGTCTATTGGGCCTTACTTAGCTGGTTTATTCGAAGGTGATGGTCATATTGTTTTATCTAAATCTATTAGAGTAAATTCAAAAGTTAAAAACACTTCACCTTCTATAGCTATAACTTTTGTTAATAAAGATCTACCTTTAATAAATAAATTATTAGAAAAATTTGGAGGAAGCTTAAGATTTAAAAATAAAGAAAATGCTATAGTTTGGATAATCAATTCTCATAAAGAATTAGTAAAAATGATTATTCTATTGAATGGTTATTTAAGAACACCAAAAATTATTAAATTTAATGAATTAATAATATGGCTAAACGAGAGATATAATTATAATATTCCAATTCATTCACCAGATACTAGCGATTTAAAT…
SL-4|48647-50575|cox1.mRNA	ATGGCTTTCCCAAGATTAAATAATATATCATTTTGGTTATTACCACCATCATTAATCTTATTATTATTAAGTGCTTTAGTAGAAAATGGAGCAGGTACAGGATGGACAGTTTATCCTCCATTAGCTAGTATTGTTTCTCATTCAGGTGCTTCAGTAGATTTAGCAATTTTTAGTTTACACTTAGCTGGAGTATCTTCATTATTAGGTGCTATAAATTTCATTACTACAGCATTAAATATGAGAGCAAATGGTATGAGTTTACATAAAGTATCTTTATTTGTATGGTCAATTTTTATTACAGCAGTATTATTATTATTATCATTACCAGTATTAGCTGGAGCTATAACAATGTTATTAACTGATAGAAACTTTAATACTAGCTTCTATGATCCAGCTGGA…
SL-4|52177-52461|cox1.mRNA	ATGCCTAGAAGAATCCCTGATTATGCTGATGCTTATGCAGGATGGAATGCCGTATCTAGTTTAGGATCATTAATTTCATTAGTTTCTGCTATCTTATTTGGTTATATTATTTATGACCTATTCGCTAATGGTAAAGAAGTTTCAAATAACCCTTGGGCTGTTCCTTCATTCTTTACTTCATCTGTACTATTTAATGGTGATACACAAAATGTTCATACATTAGAATGGTCATTAAAAAGTCCTATTCCATTCCACGCATTTAAAATGTTACCAGTACAATCTTAA
SL-7|47132-48406|cox1.mRNA	ATGCATTGGCTATATTCTACGAATGCTAAAGAAATAGGAACATTATACCTAATTTTTGCTGCATTTGCTGGTATGATTGGTACTGCTTTTTCAGTTTTAATTAGATTAGAATTATCAGCACCAGGTGTGCAATTCTTACAAGGAGATCATCAATTATTTAATGTAATCATTACAGCTCACGCTTTCTTAATGATCTTCTTTATGGTCAAATTTAATAAAAATATAGTATCAGTACATTTTAAAAATATAATTTATATTATAAATTTAAGATTAAATCATTGGTTAATTCTAATTACTGATCTTTTTTATAATATTAAAGATAGTAATAACAGTTTTTTAATTAAAGAGGATAAAACAAATGCAGAAAGAATAAGTAAACCTTCTGCAGCCTTGCCGTGC…
SL-7|50674-51794|cox1.mRNA	ATGTTTTTGGGTGAAGATATAGTCCAATCATATTTGAAAGAATATGTTAAATTGAATTACTTTTTACCAATTCACTTAGGAGCACCAGATTACTTTAATTATTTAAATAACCTTGATCCTCTATTGTTAAATACCTCCCCTATTATTTGTTTTAATAACAAAAATAATAATTTATCTGATTCTTTGCCTCTCTATTCACAAGAAAGTGGTCAGAGTGTAGAAAACCAACCAACAATTAATAATCCAAAGTTTATTGGACCTTATTTAGCTGGTTTATTTGAAGGAGATGGTCATATTGTTTTATCTAAATCAATTATAGTTAATTCAAAAGTTAAAAATACTTCACCTTCTATAGCTATAACTTTTGTTAATAAAGATCTACCTTTAATAAATAATTTA…
SL-7|52568-53818|cox1.mRNA	ATGATCCCTGAAAACTTAAGTGAACTTCTAACTGCTAGAGGATTAGCTTATTGGGCTATGGATGATGGAAATAAAACGGGAACAGGTTTTAGATTAAATACTCAATCCTTTACTAAAATTGAAAATTTAATTTTATTAGAAATACTTAAAGATAAATTTGATTTAGATTGTACTCTTAATATTAGTAACAAAAATCAACATAGAATTTACATTAAAACAAAATCTATTCCTAAATTTAAAGAATTAGTATTTCCTTATTTCCATGAATCAATGATGTATAAATTAACTTTTATTAATAATTATCCCCTAGTTGTACCTAATGAAATAGGAGTGATCGGAGATAATAGTAAAGAAAATAAAAATAATTATATGAATTCTTACTTAGCTGGTTTCTTTGAA…
SL-7|54162-55475|cox1.mRNA	ATGGCTTTCCCAAGATTAAATAATATATCATTTTGGTTATTACCACCATCATTAATCTTATTATTATTAAGTGCTTTAGTAGAAAATGGAGCAGGTACAGGATGGACAGTTTATCCTCCATTAGCTAGTATTGTTTCTCATTCAGGTGCTTCAGTAGATTTAGCAATTTTTAGTTTACACTTAGCTGGAGTATCTTCATTATTAGGTGCTATAAATTTCATTACTACAGCATTAAATATGAGAGCAAATGGTATGAGTTTACATAAAGTATCTTTATTTGTATGGTCAATTTTTATTACAGCAGTATTATTATTATTATCATTACCAGTATTAGCTGGAGCTATAACAATGTTATTAACTGATAGAAACTTTAATACTAGCTTCTATGATCCAGCTGGA…
SL-8|45485-46759|cox1.mRNA	ATGCATTGGCTATATTCTACGAATGCTAAAGAAATAGGAACATTATACCTAATTTTTGCTGCATTTGCTGGTATGATTGGTACTGCTTTTTCAGTTTTAATTAGATTAGAATTATCAGCACCAGGTGTGCAATTCTTACAAGGAGATCATCAATTATTTAATGTAATTATTACAGCTCACGCTTTCTTAATGATCTTCTTTATGGTCAAATTTAATAAAAATATAGTATCAGTACATATTAAAAATATAATTTATATTATAAATTTAAGATTAAATCATTGGTTAATTCTAATTACTGATCTTTTTTATAATATTAAAGATAGTAATAACAGTTTTTTAATTAAAGAGGATAAAACAAATGCAGAAAGAATAATTAAACCTTCTGCAGCCTTGCCGTGC…
SL-8|49026-50410|cox1.mRNA	ATGTTTTTGGGTGAAGATATAGTCCAATCATATTTGAAAGAATATGTTAAATTGAATTACTTTTTACCAATTCACTTAGGAGCACCAGATTACTTTAATTATTTAAATAACCTTGATCCTCTATTGTTAAATACCTCCCCTATTATTTGTTTTAATAACAAAAATAATAATTTATCTGATTCTTTGCCTCTCTATTCACAAGAAAGTGGTCAGAGTGTAGAAAACCAACCAACAATTAATAATCCAAAGTTTATTGGACCTTATTTAGCTGGTTTATTTGAAGGAGATGGTCATATTGTTTTATCTAAATCAATTATAGTTAATTCAAAAGTTAAAAATACTTCACCTTCTATAGCTATAACTTTTGTTAATAAAGATCTACCTTTAATAAATAATTTA…
SL-8|51945-53258|cox1.mRNA	ATGGCTTTCCCAAGATTAAATAATATATCATTTTGGTTATTACCACCATCATTAATCTTATTATTATTAAGTGCTTTAGTAGAAAATGGAGCAGGTACAGGATGGACAGTTTATCCTCCATTAGCTAGTATTGTTTCTCATTCAGGTGCTTCAGTAGATTTAGCAATTTTTAGTTTACACTTAGCTGGAGTATCTTCATTATTAGGTGCTATAAATTTCATTACTACAGCATTAAATATGAGAGCAAATGGTATGAGTTTACATAAAGTATCTTTATTTGTATGGTCAATTTTTATTACAGCAGTATTATTATTATTATCATTACCAGTATTAGCTGGAGCTATAACAATGTTATTAACTGATAGAAACTTTAATACTAGCTTCTATGATCCAGCTGGA…
SL-9|46058-47332|cox1.mRNA	ATGCATTGGCTATATTCTACGAATGCTAAAGAAATAGGAACATTATACCTAATTTTTGCTGCATTTGCTGGTATGATTGGTACTGCTTTTTCAGTTTTAATTAGATTAGAATTATCAGCACCAGGTGTGCAATTCTTACAAGGAGATCATCAATTATTTAATGTAATTATTACAGCTCACGCTTTCTTAATGATCTTCTTTATGGTCAAATTTAATAAAAATATAGTATCAGTACATATTAAAAATATAATTTATATTATAAATTTAAGATTAAATCATTGGTTAATTCTAATTACTGATCTTTTTTATAATATTAAAGATAGTAATAACAGTTTTTTAATTAAAGAGGATAAAACAAATGCAGAAAGAATAATTAAACCTTCTGCAGCCTTGCCGTGC…
SL-9|47738-48085|cox1.mRNA	ATGTTATATAATGATTCTTTAATTCTTGCATCAGCTATTTTAGTAATATGTTTAGATACATTTACTTTTTATAATAATAATATCTTTCCAACTGTAGATATATTTTCAAATATTATATACAATGATTTAGTACAAAATGGATTATTAATTAATAATATAGCTTCACATGCACAAGAATTAGCTGGTACGATCGATTTAACCGATGATGAAATAATCGAACTATTAGAAGTTATTAACCTTGAAGTTGGTCCTACTAATTTAATTAGTTATGAATATCTTCAAGGTTTAGGTTTATTTTCGGATTCTGTAATTTCACTTTTAGAAGCAATTGGTTACATAATTATATAA
SL-9|48512-49526|cox1.mRNA	ATGAACTTGCCCTATTATTTTAATAAGCCTGAGTCTATTGGGCCTTACTTAGCTGGTTTATTCGAAGGTGATGGTCATATTGTTTTATCTAAATCTATTAGAGTAAATTCAAAAGTTAAAAACACTTCACCTTCTATAGCTATAACTTTTGTTAATAAAGATCTACCTTTAATAAATAAATTATTAGAAAAATTTGGAGGAAGCTTAAGATTTAAAAATAAAGAAAATGCTATAGTTTGGATAATCAATTCTCATAAAGAATTAGTAAAAATGATTATTCTATTGAATGGTTATTTAAGAACACCAAAAATTATTAAATTTAATGAATTAATAATATGGCTAAACGAGAGATATAATTATAATATTCCAATTCATTCACCAGATACTAGCGATTTAAAT…
SL-9|49871-51799|cox1.mRNA	ATGGCTTTCCCAAGATTAAATAATATATCATTTTGGTTATTACCACCATCATTAATCTTATTATTATTAAGTGCTTTAGTAGAAAATGGAGCAGGTACAGGATGGACAGTTTATCCTCCATTAGCTAGTATTGTTTCTCATTCAGGTGCTTCAGTAGATTTAGCAATTTTTAGTTTACACTTAGCTGGAGTATCTTCATTATTAGGTGCTATAAATTTCATTACTACAGCATTAAATATGAGAGCAAATGGTATGAGTTTACATAAAGTATCTTTATTTGTATGGTCAATTTTTATTACAGCAGTATTATTATTATTATCATTACCAGTATTAGCTGGAGCTATAACAATGTTATTAACTGATAGAAACTTTAATACTAGCTTCTATGATCCAGCTGGA…
SL-9|53401-53685|cox1.mRNA	ATGCCTAGAAGAATCCCTGATTATGCTGATGCTTATGCTGGATGGAATGCCGTATCTAGTTTAGGATCATTAATTTCATTAGTTTCTGCTATCTTATTTGGTTATATTATTTATGACCTATTCGCTAATGGTAAAGAAGTTTCAAATAACCCTTGGGCTGTACCTTCATTCTTTACTTCATCTGTACTATTTAATGGTGATACACAAAATGTTCATACATTAGAATGGTCATTAAAAAGTCCTATTCCATTCCACGCATTTAAAATGTTACCAGTACAATCTTAA
SZ-12|46314-47588|cox1.mRNA	ATGCATTGGCTATATTCTACGAATGCTAAAGAAATAGGAACATTATACCTAATTTTTGCTGCATTTGCTGGTATGATTGGTACTGCTTTTTCAGTTTTAATTAGATTAGAATTATCAGCACCAGGTGTGCAATTCTTACAAGGAGATCATCAATTATTTAATGTAATCATTACAGCTCACGCTTTCTTAATGATCTTCTTTATGGTCAAATTTAATAAAAATATAGTATCAGTACATATTAAAAATATAATTTATATTATAAATTTAAGATTAAATCATTGGTTAATTCTAATTACTGATCTTTTTTATAATATTAAAGATAGTAATAACAGTTTTTTAATTAAAGAGGATAAAACAAATGCAGAAAGAATAAGTAAACCTTCTGCAGCCTTGCCGTGC…
SZ-12|47994-48341|cox1.mRNA	ATGTTATATAATGATTCTTTAATTCTTGCATCAGCTATTTTAGTAATATGTTTAGATACATTTACTTTTTATAATAATAATATCTTTCCAACTGTAGATATATTTTCAAATATTATATACAATGATTTAGTACAAAATGGATTATTAATTAATAATATAGCTTCACATGCACAAGAATTAGCTGGTACGATCGATTTAACCGATGATGAAATAATCGAACTATTAGAAGTTATTAACCTTGAAGTTGGTCCTACTAATTTAATTAGTTATGAATATCTTCAAGGTTTAGGTTTATTTTCGGATTCTGTAATTTCACTTTTAGAAGCAATTGGTTACATAATTATATAA
SZ-12|48611-51240|cox1.mRNA	ATGCCAGCTTTAGTAGGAGGATTTGGTAATCTTAAATTCACATATATGTTTAATATATTATCTGATAGAATATATTCTCAAAAAAGATTATTCTTAAAAAATATTATATTAAAACTAAATAAAAATTATTGTAGTAAAAATACTATTCCACAAAATACAAATATTAAATTATTAAGATCACAAATAGGACCTTATTTAGCTGGTTTAATAGAAGGAGACGGAACAATTTGTGTTCATAATCCTGATAGTATTACTACAAAATTTAATCCTAAAATTATTATAGTTTTTAAAAAAGCTGATCTACCTTTAGCTAATTATTTACAAAATATAACTAAATGTGGTCAAGTTTTAATTAAACCTGAAAGAGGTTATGTTTTATGGCAAATACAAGATATTGTT…
SZ-12|51669-52982|cox1.mRNA	ATGGCTTTCCCAAGATTAAATAATATATCATTTTGGTTATTACCACCATCATTAATCTTATTATTATTAAGTGCTTTAGTAGAAAATGGAGCAGGTACAGGATGGACAGTTTATCCTCCATTAGCTAGTATTGTTTCTCATTCAGGTGCTTCAGTAGATTTAGCAATTTTTAGTTTACACTTAGCTGGAGTATCTTCATTATTAGGTGCTATAAATTTCATTACTACAGCATTAAATATGAGAGCAAATGGTATGAGTTTACATAAAGTATCTTTATTTGTATGGTCAATTTTTATTACAGCAGTATTATTATTATTATCATTACCAGTATTAGCTGGAGCTATAACAATGTTATTAACTGATAGAAACTTTAATACTAGCTTCTATGATCCAGCTGGA…
SZ-13|47052-48326|cox1.mRNA	ATGCATTGGCTATATTCTACGAATGCTAAAGAAATAGGAACATTATACCTAATTTTTGCTGCATTTGCTGGTATGATTGGTACTGCTTTTTCAGTTTTAATTAGATTAGAATTATCAGCACCAGGTGTGCAATTCTTACAAGGAGATCATCAATTATTTAATGTAATCATTACAGCTCACGCTTTCTTAATGATCTTCTTTATGGTCAAATTTAATAAAAATATAGTATCAGTACATATTAAAAATATAATTTATATTATAAATTTAAGATTAAATCATTGGTTAATTCTAATTACTGATCTTTTTTATAATATTAAAGATAGTAATAACAGTTTTTTAATTAAAGAGGATAAAACAAATGCAGAAAGAATAATTAAACCTTCTGCAGCCTTGCCGTGC…
SZ-13|48732-49079|cox1.mRNA	ATGTTATATAATGATTCTTTAATTCTTGCATCAGCTATTTTAGTAATATGTTTAGATACATTTACTTTTTATAATAATAATATCTTTCCAACTGTAGATATATTTTCAAATATTATATACAATGATTTAGTACAAAATGGATTATTAATTAATAATATAGCTTCACATGCACAAGAATTAGCTGGTACGATCGATTTAACCGATGATGAAATAATCGAACTATTAGAAGTTATTAACCTTGAAGTTGGTCCTACTAATTTAATTAGTTATGAATATCTTCAAGGTTTAGGTTTATTTTCGGATTCTGTAATTTCACTTTTAGAAGCAATTGGTTACATAATTATATAA
SZ-13|49507-50521|cox1.mRNA	ATGAACTTGCCCTATTATTTTAATAAGCCTGAGTCTATTGGGCCTTACTTAGCTGGTTTATTCGAAGGTGATGGTCATATTGTTTTATCTAAATCTATTAGAGTAAATTCAAAAGTTAAAAACACTTCACCTTCTATAGCTATAACTTTTGTTAATAAAGATCTACCTTTAATAAATAAATTATTAGAAAAATTTGGAGGAAGCTTAAGATTTAAAAATAAAGAAAATGCTATAGTTTGGATAATCAATTCTCATAAAGAATTAGTAAAAATGATTATTCTATTGAATGGTTATTTAAGAACACCAAAAATTATTAAATTTAATGAATTAATAATATGGCTAAACGAGAGATATAATTATAATATTCCAATTCATTCACCAGATACTAGCGATTTAAAT…
SZ-13|50866-52794|cox1.mRNA	ATGGCTTTCCCAAGATTAAATAATATATCATTTTGGTTATTACCACCATCATTAATCTTATTATTATTAAGTGCTTTAGTAGAAAATGGAGCAGGTACAGGATGGACAGTTTATCCTCCATTAGCTAGTATTGTTTCTCATTCAGGTGCTTCAGTAGATTTAGCAATTTTTAGTTTACACTTAGCTGGAGTATCTTCATTATTAGGTGCTATAAATTTCATTACTACAGCATTAAATATGAGAGCAAATGGTATGAGTTTACATAAAGTATCTTTATTTGTATGGTCAATTTTTATTACAGCAGTATTATTATTATTATCATTACCAGTATTAGCTGGAGCTATAACAATGTTATTAACTGATAGAAACTTTAATACTAGCTTCTATGATCCAGCTGGA…
SZ-13|54396-54680|cox1.mRNA	ATGCCTAGAAGAATCCCTGATTATGCTGATGCTTATGCTGGATGGAATGCCGTATCTAGTTTAGGATCATTAATTTCATTAGTTTCTGCTATCTTATTTGGTTATATTATTTATGACCTATTCGCTAATGGTAAAGAAGTTTCAAATAACCCTTGGGCTGTACCTTCATTCTTTACTTCATCTGTACTATTTAATGGTGATACACAAAATGTTCATACATTAGAATGGTCATTAAAAAGTCCTATTCCATTCCACGCATTTAAAATGTTACCAGTACAATCTTAA
SZ-14|48647-49921|cox1.mRNA	ATGCATTGGCTATATTCTACGAATGCTAAAGAAATAGGAACATTATACCTAATTTTTGCTGCATTTGCTGGTATGATTGGTACTGCTTTTTCAGTTTTAATTAGATTAGAATTATCAGCACCAGGTGTGCAATTCTTACAAGGAGATCATCAATTATTTAATGTAATCATTACAGCTCACGCTTTCTTAATGATCTTCTTTATGGTCAAATTTAATAAAAATATAGTATCAGTACATATTAAAAATATAATTTATATTATAAATTTAAGATTAAATCATTGGTTAATTCTAATTACTGATCTTTTTTATAATATTAAAGATAGTAATAACAGTTTTTTAATTAAAGAGGATAAAACAAATGCAGAAAGAATAATTAAACCTTCTGCAGCCTTGCCGTGC…
SZ-14|52190-53292|cox1.mRNA	ATGTTTTTGGGTGAAGATATAGTCCAATCATATTTGAAAGAATATGTTAAATTGAATTACTTTTTACCAATTCACTTAGGAGCACCAGATTACTTTAATTATTTAAATAACCTTGATCCTCTATTGTTAAATACCTCCCCTATTATTTGTTTTAATAACAAAAATAATAATTTATCTGATTCTTTGCCTCTCTATTCACAAGAAAGTGGTCAGAGTGTAGAAAACCAACCAACAATTAATAATCCAAAGTTTATTGGACCTTATTTAGCTGGTTTATTTGAAGGAGATGGTCATATTGTTTTATCTAAATCAATTATAGTTAATTCAAAAGTTAAAAATACTTCACCTTCTATAGCTATAACTTTTGTTAATAAAGATCTACCTTTAATAAATAATTTA…
SZ-14|54077-55390|cox1.mRNA	ATGGCTTTCCCAAGATTAAATAATATATCATTTTGGTTATTACCACCATCATTAATCTTATTATTATTAAGTGCTTTAGTAGAAAATGGAGCAGGTACAGGATGGACAGTTTATCCTCCATTAGCTAGTATTGTTTCTCATTCAGGTGCTTCAGTAGATTTAGCAATTTTTAGTTTACACTTAGCTGGAGTATCTTCATTATTAGGTGCTATAAATTTCATTACTACAGCATTAAATATGAGAGCAAATGGTATGAGTTTACATAAAGTATCTTTATTTGTATGGTCAATTTTTATTACAGCAGTATTATTATTATTATCATTACCAGTATTAGCTGGAGCTATAACAATGTTATTAACTGATAGAAACTTTAATACTAGCTTCTATGATCCAGCTGGA…
SZ-15|45277-46551|cox1.mRNA	ATGCATTGGCTATATTCTACGAATGCTAAAGAAATAGGAACATTATACCTAATTTTTGCTGCATTTGCTGGTATGATTGGTACTGCTTTTTCAGTTTTAATTAGATTAGAATTATCAGCACCAGGTGTGCAATTCTTACAAGGAGATCATCAATTATTTAATGTAATCATTACAGCTCACGCTTTCTTAATGATCTTCTTTATGGTCAAATTTAATAAAAATATAGTATCAGTACATTTTAAAAATATAATTTATATTATAAATTTAAGATTAAATCATTGGTTAATTCTAATTACTGATCTTTTTTATAATATTAAAGATAGTAATAACAGTTTTTTAATTAAAGAGGATAAAACAAATGCAGAAAGAATAAGTAAACCTTCTGCAGCCTTGCCGTGC…
SZ-15|49829-51079|cox1.mRNA	ATGATCCCTGAAAACTTAAGTGAACTTCTAACTGCTAGAGGATTAGCTTATTGGGCTATGGATGATGGAAATAAAACGGGAACAGGTTTTAGATTAAATACTCAATCCTTTACTAAAATTGAAAATTTAATTTTATTAGAAATACTTAAAGATAAATTTGATTTAGATTGTACTCTTAATATTAGTAACAAAAATCAACATAGAATTTACATTAAAACAAAATCTATTCCTAAATTTAAAGAATTAGTATTTCCTTATTTCCATGAATCAATGATGTATAAATTAACTTTTATTAATAATTATCCCCTAGTTGTACCTAATGAAATAGGAGTGATCGGAGATAATAGTAAAGAAAATAAAAATAATTATATGAATTCTTACTTAGCTGGTTTCTTTGAA…
SZ-15|51423-52739|cox1.mRNA	ATGGCTTTCCCAAGATTAAATAATATATCATTTTGGTTATTACCACCATCATTAATCTTATTATTATTAAGTGCTTTAGTAGAAAATGGAGCAGGTACAGGATGGACAGTTTATCCTCCATTAGCTAGTATTGTTTCTCATTCAGGTGCTTCAGTAGATTTAGCAATTTTTAGTTTACACTTAGCTGGAGTATCTTCATTATTAGGTGCTATAAATTTCATTACTACAGCATTAAATATGAGAGCAAATGGTATGAGTTTACATAAAGTATCTTTATTTGTATGGTCAATTTTTATTACAGCAGTATTATTATTATTATCATTACCAGTATTAGCTGGAGCTATAACAATGTTATTAACTGATAGAAACTTTAATACTAGCTTCTATGATCCAGCTGGA…
SZ-7|45928-47202|cox1.mRNA	ATGCATTGGCTATATTCTACGAATGCTAAAGAAATAGGAACATTATACCTAATTTTTGCTGCATTTGCTGGTATGATTGGTACTGCTTTTTCAGTTTTAATTAGATTAGAATTATCAGCACCAGGTGTGCAATTCTTACAAGGAGATCATCAATTATTTAATGTAATTATTACAGCTCACGCTTTCTTAATGATCTTCTTTATGGTCAAATTTAATAAAAATATAGTATCAGTACATATTAAAAATATAATTTATATTATAAATTTAAGATTAAATCATTGGTTAATTCTAATTACTGATCTTTTTTATAATATTAAAGATAGTAATAACAGTTTTTTAATTAAAGAGGATAAAACAAATGCAGAAAGAATAATTAAACCTTCTGCAGCCTTGCCGTGC…
SZ-7|47608-47955|cox1.mRNA	ATGTTATATAATGATTCTTTAATTCTTGCATCAGCTATTTTAGTAATATGTTTAGATACATTTACTTTTTATAATAATAATATCTTTCCAACTGTAGATATATTTTCAAATATTATATACAATGATTTAGTACAAAATGGATTATTAATTAATAATATAGCTTCACATGCACAAGAATTAGCTGGTACGATCGATTTAACCGATGATGAAATAATCGAACTATTAGAAGTTATTAACCTTGAAGTTGGTCCTACTAATTTAATTAGTTATGAATATCTTCAAGGTTTAGGTTTATTTTCGGATTCTGTAATTTCACTTTTAGAAGCAATTGGTTACATAATTATATAA
SZ-7|48383-49397|cox1.mRNA	ATGAACTTGCCCTATTATTTTAATAAGCCTGAGTCTATTGGGCCTTACTTAGCTGGTTTATTCGAAGGTGATGGTCATATTGTTTTATCTAAATCTATTAGAGTAAATTCAAAAGTTAAAAACACTTCACCTTCTATAGCTATAACTTTTGTTAATAAAGATCTACCTTTAATAAATAAATTATTAGAAAAATTTGGAGGAAGCTTAAGATTTAAAAATAAAGAAAATGCTATAGTTTGGATAATCAATTCTCATAAAGAATTAGTAAAAATGATTATTCTATTGAATGGTTATTTAAGAACACCAAAAATTATTAAATTTAATGAATTAATAATATGGCTAAACGAGAGATATAATTATAATATTCCAATTCATTCACCAGATACTAGCGATTTAAAT…
SZ-7|49742-51670|cox1.mRNA	ATGGCTTTCCCAAGATTAAATAATATATCATTTTGGTTATTACCACCATCATTAATCTTATTATTATTAAGTGCTTTAGTAGAAAATGGAGCAGGTACAGGATGGACAGTTTATCCTCCATTAGCTAGTATTGTTTCTCATTCAGGTGCTTCAGTAGATTTAGCAATTTTTAGTTTACACTTAGCTGGAGTATCTTCATTATTAGGTGCTATAAATTTCATTACTACAGCATTAAATATGAGAGCAAATGGTATGAGTTTACATAAAGTATCTTTATTTGTATGGTCAATTTTTATTACAGCAGTATTATTATTATTATCATTACCAGTATTAGCTGGAGCTATAACAATGTTATTAACTGATAGAAACTTTAATACTAGCTTCTATGATCCAGCTGGA…
SZ-7|53272-53556|cox1.mRNA	ATGCCTAGAAGAATCCCTGATTATGCTGATGCTTATGCAGGATGGAATGCCGTATCTAGTTTAGGATCATTAATTTCATTAGTTTCTGCTATCTTATTTGGTTATATTATTTATGACCTATTCGCTAATGGTAAAGAAGTTTCAAATAACCCTTGGGCTGTTCCTTCATTCTTTACTTCATCTGTACTATTTAATGGTGATACACAAAATGTTCATACATTAGAATGGTCATTAAAAAGTCCTATTCCATTCCACGCATTTAAAATGTTACCAGTACAATCTTAA
SZ-8|45919-47193|cox1.mRNA	ATGCATTGGCTATATTCTACGAATGCTAAAGAAATAGGAACATTATACCTAATTTTTGCTGCATTTGCTGGTATGATTGGTACTGCTTTTTCAGTTTTAATTAGATTAGAATTATCAGCACCAGGTGTGCAATTCTTACAAGGAGATCATCAATTATTTAATGTAATTATTACAGCTCACGCTTTCTTAATGATCTTCTTTATGGTCAAATTTAATAAAAATATAGTATCAGTACATATTAAAAATATAATTTATATTATAAATTTAAGATTAAATCATTGGTTAATTCTAATTACTGATCTTTTTTATAATATTAAAGATAGTAATAACAGTTTTTTAATTAAAGAGGATAAAACAAATGCAGAAAGAATAATTAAACCTTCTGCAGCCTTGCCGTGC…
SZ-8|47599-47946|cox1.mRNA	ATGTTATATAATGATTCTTTAATTCTTGCATCAGCTATTTTAGTAATATGTTTAGATACATTTACTTTTTATAATAATAATATCTTTCCAACTGTAGATATATTTTCAAATATTATATACAATGATTTAGTACAAAATGGATTATTAATTAATAATATAGCTTCACATGCACAAGAATTAGCTGGTACGATCGATTTAACCGATGATGAAATAATCGAACTATTAGAAGTTATTAACCTTGAAGTTGGTCCTACTAATTTAATTAGTTATGAATATCTTCAAGGTTTAGGTTTATTTTCGGATTCTGTAATTTCACTTTTAGAAGCAATTGGTTACATAATTATATAA
SZ-8|48374-49388|cox1.mRNA	ATGAACTTGCCCTATTATTTTAATAAGCCTGAGTCTATTGGGCCTTACTTAGCTGGTTTATTCGAAGGTGATGGTCATATTGTTTTATCTAAATCTATTAGAGTAAATTCAAAAGTTAAAAACACTTCACCTTCTATAGCTATAACTTTTGTTAATAAAGATCTACCTTTAATAAATAAATTATTAGAAAAATTTGGAGGAAGCTTAAGATTTAAAAATAAAGAAAATGCTATAGTTTGGATAATCAATTCTCATAAAGAATTAGTAAAAATGATTATTCTATTGAATGGTTATTTAAGAACACCAAAAATTATTAAATTTAATGAATTAATAATATGGCTAAACGAGAGATATAATTATAATATTCCAATTCATTCACCAGATACTAGCGATTTAAAT…
SZ-8|49733-51661|cox1.mRNA	ATGGCTTTCCCAAGATTAAATAATATATCATTTTGGTTATTACCACCATCATTAATCTTATTATTATTAAGTGCTTTAGTAGAAAATGGAGCAGGTACAGGATGGACAGTTTATCCTCCATTAGCTAGTATTGTTTCTCATTCAGGTGCTTCAGTAGATTTAGCAATTTTTAGTTTACACTTAGCTGGAGTATCTTCATTATTAGGTGCTATAAATTTCATTACTACAGCATTAAATATGAGAGCAAATGGTATGAGTTTACATAAAGTATCTTTATTTGTATGGTCAATTTTTATTACAGCAGTATTATTATTATTATCATTACCAGTATTAGCTGGAGCTATAACAATGTTATTAACTGATAGAAACTTTAATACTAGCTTCTATGATCCAGCTGGA…
SZ-8|53263-53547|cox1.mRNA	ATGCCTAGAAGAATCCCTGATTATGCTGATGCTTATGCAGGATGGAATGCCGTATCTAGTTTAGGATCATTAATTTCATTAGTTTCTGCTATCTTATTTGGTTATATTATTTATGACCTATTCGCTAATGGTAAAGAAGTTTCAAATAACCCTTGGGCTGTTCCTTCATTCTTTACTTCATCTGTACTATTTAATGGTGATACACAAAATGTTCATACATTAGAATGGTCATTAAAAAGTCCTATTCCATTCCACGCATTTAAAATGTTACCAGTACAATCTTAA
TT-3|46084-47358|cox1.mRNA	ATGCATTGGCTATATTCTACGAATGCTAAAGAAATAGGAACATTATACCTAATTTTTGCTGCATTTGCTGGTATGATTGGTACTGCTTTTTCAGTTTTAATTAGATTAGAATTATCAGCACCAGGTGTGCAATTCTTACAAGGAGATCATCAATTATTTAATGTAATTATTACAGCTCACGCTTTCTTAATGATCTTCTTTATGGTCAAATTTAATAAAAATATAGTATCAGTACATATTAAAAATATAATTTATATTATAAATTTAAGATTAAATCATTGGTTAATTCTAATTACTGATCTTTTTTATAATATTAAAGATAGTAATAACAGTTTTTTAATTAAAGAGGATAAAACAAATGCAGAAAGAATAATTAAACCTTCTGCAGCCTTGCCGTGC…
TT-3|49625-51015|cox1.mRNA	ATGTTTTTGGGTGAAGATATAGTCCAATCATATTTGAAAGAATATGTTAAATTGAATTACTTTTTACCAATTCACTTAGGAGCACCAGATTACTTTAATTATTTAAATAACCTTGGTCCTCTATTGTTAAATACCTTCCCTATTATTTGTTTTACTTATAATAATTTATCTGATTCTTTGCCTCTTTATACACAAGCACAAGAAAGTGGACAGAGTGCTGAAAAACCAACCATTAATAATAGTAATAAGCCTGAGTCTATTGGGCCTTACTTAGCTGGTTTATTCGAAGGTGATGGTCATATTGTTTTATCTAAGTCAATAATAGAAGATTCAAAAGTTAAAAACACTTCACCTTCTATAGCTATAACTTTTGTTAATAAAGATTTACCTTTAATAAAT…
TT-3|52550-53863|cox1.mRNA	ATGGCTTTCCCAAGATTAAATAATATATCATTTTGGTTATTACCACCATCATTAATCTTATTATTATTAAGTGCTTTAGTAGAAAATGGAGCAGGTACAGGATGGACAGTTTATCCTCCATTAGCTAGTATTGTTTCTCATTCAGGTGCTTCAGTAGATTTAGCAATTTTTAGTTTACACTTAGCTGGAGTATCTTCATTATTAGGTGCTATAAATTTCATTACTACAGCATTAAATATGAGAGCAAATGGTATGAGTTTACATAAAGTATCTTTATTTGTATGGTCAATTTTTATTACAGCAGTATTATTATTATTATCATTACCAGTATTAGCTGGAGCTATAACAATGTTATTAACTGATAGAAACTTTAATACTAGCTTCTATGATCCAGCTGGA…
TT-5|46098-47372|cox1.mRNA	ATGCATTGGCTATATTCTACGAATGCTAAAGAAATAGGAACATTATACCTAATTTTTGCTGCATTTGCTGGTATGATTGGTACTGCTTTTTCAGTTTTAATTAGATTAGAATTATCAGCACCAGGTGTGCAATTCTTACAAGGAGATCATCAATTATTTAATGTAATTATTACAGCTCACGCTTTCTTAATGATCTTCTTTATGGTCAAATTTAATAAAAATATAGTATCAGTACATATTAAAAATATAATTTATATTATAAATTTAAGATTAAATCATTGGTTAATTCTAATTACTGATCTTTTTTATAATATTAAAGATAGTAATAACAGTTTTTTAATTAAAGAGGATAAAACAAATGCAGAAAGAATAATTAAACCTTCTGCAGCCTTGCCGTGC…
TT-5|49639-51029|cox1.mRNA	ATGTTTTTGGGTGAAGATATAGTCCAATCATATTTGAAAGAATATGTTAAATTGAATTACTTTTTACCAATTCACTTAGGAGCACCAGATTACTTTAATTATTTAAATAACCTTGGTCCTCTATTGTTAAATACCTTCCCTATTATTTGTTTTACTTATAATAATTTATCTGATTCTTTGCCTCTTTATACACAAGCACAAGAAAGTGGACAGAGTGCTGAAAAACCAACCATTAATAATAGTAATAAGCCTGAGTCTATTGGGCCTTACTTAGCTGGTTTATTCGAAGGTGATGGTCATATTGTTTTATCTAAGTCAATAATAGAAGATTCAAAAGTTAAAAACACTTCACCTTCTATAGCTATAACTTTTGTTAATAAAGATTTACCTTTAATAAAT…
TT-5|52564-53877|cox1.mRNA	ATGGCTTTCCCAAGATTAAATAATATATCATTTTGGTTATTACCACCATCATTAATCTTATTATTATTAAGTGCTTTAGTAGAAAATGGAGCAGGTACAGGATGGACAGTTTATCCTCCATTAGCTAGTATTGTTTCTCATTCAGGTGCTTCAGTAGATTTAGCAATTTTTAGTTTACACTTAGCTGGAGTATCTTCATTATTAGGTGCTATAAATTTCATTACTACAGCATTAAATATGAGAGCAAATGGTATGAGTTTACATAAAGTATCTTTATTTGTATGGTCAATTTTTATTACAGCAGTATTATTATTATTATCATTACCAGTATTAGCTGGAGCTATAACAATGTTATTAACTGATAGAAACTTTAATACTAGCTTCTATGATCCAGCTGGA…
YL-14|46107-47381|cox1.mRNA	ATGCATTGGCTATATTCTACGAATGCTAAAGAAATAGGAACATTATACCTAATTTTTGCTGCATTTGCTGGTATGATTGGTACTGCTTTTTCAGTTTTAATTAGATTAGAATTATCAGCACCAGGTGTGCAATTCTTACAAGGAGATCATCAATTATTTAATGTAATCATTACAGCTCACGCTTTCTTAATGATCTTCTTTATGGTCAAATTTAATAAAAATATAGTATCAGTACATATTAAAAATATAATTTATATTATAAATTTAAGATTAAATCATTGGTTAATTCTAATTACTGATCTTTTTTATAATATTAAAGATAGTAATAACAGTTTTTTAATTAAAGAGGATAAAACAAATGCAGAAAGAATAATTAAACCTTCTGCAGCCTTGCCGTGC…
YL-14|49648-51032|cox1.mRNA	ATGTTTTTGGGTGAAGATATAGTCCAATCATATTTGAAAGAATATGTTAAATTGAATTACTTTTTACCAATTCACTTAGGAGCACCAGATTACTTTAATTATTTAAATAACCTTGATCCTCTATTGTTAAATACCTCCCCTATTATTTGTTTTAATAACAAAAATAATAATTTATCTGATTCTTTGCCTCTCTATTCACAAGAAAGTGGTCAGAGTGTAGAAAACCAACCAACAATTAATAATCCAAAGTTTATTGGACCTTATTTAGCTGGTTTATTTGAAGGAGATGGTCATATTGTTTTATCTAAATCAATTATAGTTAATTCAAAAGTTAAAAATACTTCACCTTCTATAGCTATAACTTTTGTTAATAAAGATCTACCTTTAATAAATAATTTA…
YL-14|51461-52774|cox1.mRNA	ATGGCTTTCCCAAGATTAAATAATATATCATTTTGGTTATTACCACCATCATTAATCTTATTATTATTAAGTGCTTTAGTAGAAAATGGAGCAGGTACAGGATGGACAGTTTATCCTCCATTAGCTAGTATTGTTTCTCATTCAGGTGCTTCAGTAGATTTAGCAATTTTTAGTTTACACTTAGCTGGAGTATCTTCATTATTAGGTGCTATAAATTTCATTACTACAGCATTAAATATGAGAGCAAATGGTATGAGTTTACATAAAGTATCTTTATTTGTATGGTCAATTTTTATTACAGCAGTATTATTATTATTATCATTACCAGTATTAGCTGGAGCTATAACAATGTTATTAACTGATAGAAACTTTAATACTAGCTTCTATGATCCAGCTGGA…
YL-15|47306-48580|cox1.mRNA	ATGCATTGGCTATATTCTACGAATGCTAAAGAAATAGGAACATTATACCTAATTTTTGCTGCATTTGCTGGTATGATTGGTACTGCTTTTTCAGTTTTAATTAGATTAGAATTATCAGCACCAGGTGTGCAATTCTTACAAGGAGATCATCAATTATTTAATGTAATTATTACAGCTCACGCTTTCTTAATGATCTTCTTTATGGTCAAATTTAATAAAAATATAGTATCAGTACATATTAAAAATATAATTTATATTATAAATTTAAGATTAAATCATTGGTTAATTCTAATTACTGATCTTTTTTATAATATTAAAGATAGTAATAACAGTTTTTTAATTAAAGAGGATAAAACAAATGCAGAAAGAATAAGTAAACCTTCTGCAGCCTTGCCGTGC…
YL-15|51189-52502|cox1.mRNA	ATGGCTTTCCCAAGATTAAATAATATATCATTTTGGTTATTACCACCATCATTAATCTTATTATTATTAAGTGCTTTAGTAGAAAATGGAGCAGGTACAGGATGGACAGTTTATCCTCCATTAGCTAGTATTGTTTCTCATTCAGGTGCTTCAGTAGATTTAGCAATTTTTAGTTTACACTTAGCTGGAGTATCTTCATTATTAGGTGCTATAAATTTCATTACTACAGCATTAAATATGAGAGCAAATGGTATGAGTTTACATAAAGTATCTTTATTTGTATGGTCAATTTTTATTACAGCAGTATTATTATTATTATCATTACCAGTATTAGCTGGAGCTATAACAATGTTATTAACTGATAGAAACTTTAATACTAGCTTCTATGATCCAGCTGGA…
YL-2|46101-47375|cox1.mRNA	ATGCATTGGCTATATTCTACGAATGCTAAAGAAATAGGAACATTATACCTAATTTTTGCTGCATTTGCTGGTATGATTGGTACTGCTTTTTCAGTTTTAATTAGATTAGAATTATCAGCACCAGGTGTGCAATTCTTACAAGGAGATCATCAATTATTTAATGTAATCATTACAGCTCACGCTTTCTTAATGATCTTCTTTATGGTCAAATTTAATAAAAATATAGTATCAGTACATATTAAAAATATAATTTATATTATAAATTTAAGATTAAATCATTGGTTAATTCTAATTACTGATCTTTTTTATAATATTAAAGATAGTAATAACAGTTTTTTAATTAAAGAGGATAAAACAAATGCAGAAAGAATAATTAAACCTTCTGCAGCCTTGCCGTGC…
YL-2|47781-48981|cox1.mRNA	ATGTTATATAATGATTCTTTAATTCTTGCATCAGCTATTTTAGTAATATGTTTAGATACATTTACTTTTTATAATAATAATATCTTTCCAACTGTAGATATATTTTCAAATATTATATACAATGATTTAGTACAAAATGGATTATTAATTAATAATATAGCTTCACATACACAAGAATTAGCTGGTACGATCGATTTAACCGATGATGAAATAATCGAACTATTAGAAGTTATTAACCTTGAAGTTGGTCCTACTAATTTAATTAGTTATGAATATCTTCAAGGTTTAGGTTTATTTTCGGATTCTGTAATTTCACTTTTAGAAGCAATTGGACCTTATTTAGCTGGTTTAATAGAAGGAGACGGAACAATTTTTTTTAAAAAAGCTGATCTACCTTTA…
YL-2|49642-51026|cox1.mRNA	ATGTTTTTGGGTGAAGATATAGTCCAATCATATTTGAAAGAATATGTTAAATTGAATTACTTTTTACCAATTCACTTAGGAGCACCAGATTACTTTAATTATTTAAATAACCTTGATCCTCTATTGTTAAATACCTCCCCTATTATTTGTTTTAATAACAAAAATAATAATTTATCTGATTCTTTGCCTCTCTATTCACAAGAAAGTGGTCAGAGTGTAGAAAACCAACCAACAATTAATAATCCAAAGTTTATTGGACCTTATTTAGCTGGTTTATTTGAAGGAGATGGTCATATTGTTTTATCTAAATCAATTATAGTTAATTCAAAAGTTAAAAATACTTCACCTTCTATAGCTATAACTTTTGTTAATAAAGATCTACCTTTAATAAATAATTTA…
YL-2|51455-52768|cox1.mRNA	ATGGCTTTCCCAAGATTAAATAATATATCATTTTGGTTATTACCACCATCATTAATCTTATTATTATTAAGTGCTTTAGTAGAAAATGGAGCAGGTACAGGATGGACAGTTTATCCTCCATTAGCTAGTATTGTTTCTCATTCAGGTGCTTCAGTAGATTTAGCAATTTTTAGTTTACACTTAGCTGGAGTATCTTCATTATTAGGTGCTATAAATTTCATTACTACAGCATTAAATATGAGAGCAAATGGTATGAGTTTACATAAAGTATCTTTATTTGTATGGTCAATTTTTATTACAGCAGTATTATTATTATTATCATTACCAGTATTAGCTGGAGCTATAACAATGTTATTAACTGATAGAAACTTTAATACTAGCTTCTATGATCCAGCTGGA…
YL-5|45809-47083|cox1.mRNA	ATGCATTGGCTATATTCTACGAATGCTAAAGAAATAGGAACATTATACCTAATTTTTGCTGCATTTGCTGGTATGATTGGTACTGCTTTTTCAGTTTTAATTAGATTAGAATTATCAGCACCAGGTGTGCAATTCTTACAAGGAGATCATCAATTATTTAATGTAATTATTACAGCTCACGCTTTCTTAATGATCTTCTTTATGGTCAAATTTAATAAAAATATAGTATCAGTACATATTAAAAATATAATTTATATTATAAATTTAAGATTAAATCATTGGTTAATTCTAATTACTGATCTTTTTTATAATATTAAAGATAGTAATAACAGTTTTTTAATTAAAGAGGATAAAACAAATGCAGAAAGAATAATTAAACCTTCTGCAGCCTTGCCGTGC…
YL-5|47489-48690|cox1.mRNA	ATGTTATATAATGATTCTTTAATTCTTGCATCAGCTATTTTAGTAATATGTTTAGATACATTTACTTTTTATAATAATAATATCTTTCCAACTGTAGATATATTTTCAAATATTATATACAATGATTTAGTACAAAATGGATTATTAATTAATAATATAGCTTCACATGCACAAGAATTAGCTGGTACGATCGATTTAACCGATGATGAAATAATCGAACTATTAGAAGTTATTAACCTTGAAGTTGGTCCTACTAATTTAATTAGTTATGAATATCTTCAAGGTTTAGGTTTATTTTCGGATTCTGTAATTTCACTTTTAGAAGCAATTGGACCTTATTTAGCTGGTTTAATAGAAGGAGACGGAACAATTTTTTTTAAAAAAGCTGATCTACCTTTA…
YL-5|49351-50735|cox1.mRNA	ATGTTTTTGGGTGAAGATATAGTCCAATCATATTTGAAAGAATATGTTAAATTGAATTACTTTTTACCAATTCACTTAGGAGCACCAGATTACTTTAATTATTTAAATAACCTTGATCCTCTATTGTTAAATACCTCCCCTATTATTTGTTTTAATAACAAAAATAATAATTTATCTGATTCTTTGCCTCTCTATTCACAAGAAAGTGGTCAGAGTGTAGAAAACCAACCAACAATTAATAATCCAAAGTTTATTGGACCTTATTTAGCTGGTTTATTTGAAGGAGATGGTCATATTGTTTTATCTAAATCAATTATAGTTAATTCAAAAGTTAAAAATACTTCACCTTCTATAGCTATAACTTTTGTTAATAAAGATCTACCTTTAATAAATAATTTA…
YL-5|53979-54944|cox1.mRNA	ATGTTATTAACTGATAGAAACTTTAATACTAGCTTCTATGATCCAGCTGGAGGAGGTGATCCAATATTATATCAACATTTATTCTGGTTCTTCGGACATCCTGAAGTATATATCTTAATTTTACCTGCTTTTGGTATAGTTAGTCAAGTAGTATCAACTTTTTCTGGTAAACCAATTTTTGGTTATTTAGGAATGGTATATGCTATGTTATCTATTGGTATATTAGGATGTTTAGTATGGAGTCACCACATGTTTGCTGTAGGATTAGATGTTGATACTAGAGCTTACTTTACTGCAGCTACAATGGTAATTGCTGTTCCAACAGGAATTAAAATCTTCTCATGGTTAGCAACATTATATGGAGGAAGCTTAAGATTTACAACACCATTAATCTTTACA…
YL-6|46101-47375|cox1.mRNA	ATGCATTGGCTATATTCTACGAATGCTAAAGAAATAGGAACATTATACCTAATTTTTGCTGCATTTGCTGGTATGATTGGTACTGCTTTTTCAGTTTTAATTAGATTAGAATTATCAGCACCAGGTGTGCAATTCTTACAAGGAGATCATCAATTATTTAATGTAATCATTACAGCTCACGCTTTCTTAATGATCTTCTTTATGGTCAAATTTAATAAAAATATAGTATCAGTACATATTAAAAATATAATTTATATTATAAATTTAAGATTAAATCATTGGTTAATTCTAATTACTGATCTTTTTTATAATATTAAAGATAGTAATAACAGTTTTTTAATTAAAGAGGATAAAACAAATGCAGAAAGAATAATTAAACCTTCTGCAGCCTTGCCGTGC…
YL-6|49642-51026|cox1.mRNA	ATGTTTTTGGGTGAAGATATAGTCCAATCATATTTGAAAGAATATGTTAAATTGAATTACTTTTTACCAATTCACTTAGGAGCACCAGATTACTTTAATTATTTAAATAACCTTGATCCTCTATTGTTAAATACCTCCCCTATTATTTGTTTTAATAACAAAAATAATAATTTATCTGATTCTTTGCCTCTCTATTCACAAGAAAGTGGTCAGAGTGTAGAAAACCAACCAACAATTAATAATCCAAAGTTTATTGGACCTTATTTAGCTGGTTTATTTGAAGGAGATGGTCATATTGTTTTATCTAAATCAATTATAGTTAATTCAAAAGTTAAAAATACTTCACCTTCTATAGCTATAACTTTTGTTAATAAAGATCTACCTTTAATAAATAATTTA…
YL-6|51455-52768|cox1.mRNA	ATGGCTTTCCCAAGATTAAATAATATATCATTTTGGTTATTACCACCATCATTAATCTTATTATTATTAAGTGCTTTAGTAGAAAATGGAGCAGGTACAGGATGGACAGTTTATCCTCCATTAGCTAGTATTGTTTCTCATTCAGGTGCTTCAGTAGATTTAGCAATTTTTAGTTTACACTTAGCTGGAGTATCTTCATTATTAGGTGCTATAAATTTCATTACTACAGCATTAAATATGAGAGCAAATGGTATGAGTTTACATAAAGTATCTTTATTTGTATGGTCAATTTTTATTACAGCAGTATTATTATTATTATCATTACCAGTATTAGCTGGAGCTATAACAATGTTATTAACTGATAGAAACTTTAATACTAGCTTCTATGATCCAGCTGGA…

## Sheet: nad5 HTs
268
JS-1|18518-19387|NADH5.mRNA	-----------------------------------ATGTCTTTCAACTATGATTTACTTTTTGTTGTAGGTTCAGTTATTGTTGGAGGTGTATTTACTTATACTTTTTATAATAATATCTTTACAACTGTTAATAAAAGTGAATCATTAGTTAACACTACTGATAAAGCATCAATATCTAAATTAGATTCAAATATTCAACTTAATAAT-TTATCTAACCATAGTTATATAGATGCTGGAA-TACAAACAGCTAATA---TTCAAGTAGAAGCTAGCGTACAAGCAACTAATACTTATGTAAATGCTGGAATGCAAACTAGTGCTAGAATATGGTTAGAATCTATAAATAATTGGATAAATGAAATATTAGGTTCAACTACTTCGCTTAGCGGTCCTCA…
JS-1|23108-24852|NADH5.mRNA	------------------------------------------------------------------------------------------------ATGAATCTATCATTACTTTTATTTTTAGTAGGTATTTTAGGATTTATATTAAATAGAAAAAATA-TAATTCTAATGATTATTGCGATAGAATTAAT-GTTAT-TATCTGTAACATTATTAATATTAATTTCTAGTTTTATTTTAC-CTTTATTAGGTTCTTTTGTATCAGGATTTATGGGTAGAAAAATAGGTGTAACAGGAGCACATATTATTACTTGTACTTGCTTAATATTATCATCAATT--TTAGCTTCAATAGCTTTCTATGAAGTAGGTTTCTGTGGTTCACCAGTTTCTATTAAT…
JS-1|25531-26238|NADH5.mRNA	-----------------------------------------------------------------------------------------------------------------------------------------------------------ATGGG-TGTGTTTAATACT--TTAAGAGGTAATAAAA-CTTCTGTATTAGAAGAACAAATAAA-TAAACATGAAACTAAATATCAAGAATTAAACAATAAATATACATC----TTTAT---TAGAAAATAATTTAAATAAATTAGAAACTGAAAGAGAAATAATTGAAGAATCTAATAATTTAAA----AAAAGATGTAGAAGTATTGGAACAAAAATTAAGAAATTCTGTAGAAATCAAAAGA…
JS-1|26566-27222|NADH5.mRNA	---------------------------------------------------------------------------------------------------------------------------------------------------------------------------------------------------------------------ATGTTATTTAACAATGATGCTGGTATGA-TTGTAACAGCTGTTA---TTGTATTTGGTATGTTTACATATTCTTTTTATAATAATATCTTTACTACTTTGCATAAAAGTG-ATAAATTAGTTAACACTTTACCTAAA-TTGGATTCA-AATGTTCAACT---TGATATATTACCTAGC---CATGG…
JS-1|27653-28936|NADH5.mRNA	ATGCCTACACCAGTATCAGCTTTAATTCATGCAGCGACACTAGTTACAGCAGGATTATATTTATTAGTAAGATCATCTCCTTTATTAGAATATAGTTCAACTGCTTTATTAGTTATTACTTTAGTTGGTGCTTCTACTGCTTTCTTTGCCGCTACTTGTGGTTTAGTTCAAAATGATTTAAAAAGAATTATTGCTTTTTCAACAATAAGTCAATTAGGATATATGGTAATGGCAGTAGGATTAAGTCAATA-TAATGTAGCATTAATGCATGTAA-TAAATCACGCCTTCTTTAAAGCATTATTATTCTTAGGAGCCGGAGCAGTAATACATAGTTTTTCAGATCAACAAGATGTAAGAAGATTAGGAGGATTAATAAATTTCT-TACCTTTCACTTAT…
JS-1|41039-41725|NADH5.mRNA	------------------------------------------------------------------------------------------------------------------------------------------------------------ATGTTCTTTAACTATGATTCAGTGCCATTAGTTGTAACTAGTATAATAATAGGAGGATTATTTAGTTATTCTATTTATAATATCT-TTACAACTAGTACAACTTTACCAACTTACAATACTGTAGGAGTACAAACTGAATCATTAGTTAACACTATACAACCAAATATTGATTCAATATCAGAAT-TACCTGAAACTG--TTTATCCTGTATTAGAACCAACTATCTTACCAAAT---ATAAA…
JS-11|18374-19243|NADH5.mRNA	-----------------------------------ATGTCTTTCAACTATGATTTACTTTTTGTTGTAGGTTCAGTTATTGTTGGAGGTGTATTTACTTATACTTTTTATAATAATATCTTTACAACTGTTAATAAAAGTGAATCATTAGTTAACACTACTGATAAAGCATCAATATCTAAATTAGATTCAAATATTCAACTTAATAAT-TTATCTAACCATAGTTATATAGATGCTGGAA-TACAAACAGCTAATA---TTCAAGTAGAAGCTAGCGTACAAGCAACTAATACTTATGTAAATGCTGGAATGCAAACTAGTGCTAGAATATGGTTAGAATCTATAAATAATTGGATAAATGAAATATTAGGTTCAACTACTTCGCTTAGCGGTCCTCA…
JS-11|22823-23832|NADH5.mRNA	------------------------------------------------------------------------------------------------ATGAATCTATCATTACTTTTATTTTTAGTAGGTATTTTAGGATTTATATTAAATAGAAAAAATA-TAATTCTAATGATTATTGCGATAGAATTAAT-GTTAT-TATCTGTAACATTATTAATATTAATTTCTAGTTTTATTTTAC-CTTTATTAGGTTCTTTTGTATCAGGATTTATGGGTAGAAAAATAGGTGTTACAGGAGCACATTTTATTACTTGTACTTGCTTAATATTATCATCAATT--TTAGCTTCAATAGCTTTCTATGAAGTAGGTTTCTGTGGTTCACCAGTTTCTATTAAT…
JS-11|23890-24567|NADH5.mRNA	-------------------------------------------------------------------------------------------------------------------------------------------------------------------------ATGG--ATTTTGATATAAATTAT-TTATC-TATTTTACCTTTTATTAAT-TCTATTTCTAATACAACATTACACACTATTAC-TGGTAATATGTTAGG--TGATGGTTCTATTAGTCTTTCTAATAATAATAAAGGTAATGGTAAATATTCTATGACTATGGATGTTTATTCTTTAAATTATTTACATTATTTAAATGAGAATATTTATAGTCAA------TTTACTAAT…
JS-11|25246-25953|NADH5.mRNA	-----------------------------------------------------------------------------------------------------------------------------------------------------------ATGGG-TGTGTTTAATACT--TTAAGAGGTAATAAAA-CTTCTGTATTAGAAGAACAAATAAA-TAAACATGAAACTAAATATCAAGAATTAAACAATAAATATACATC----TTTAT---TAGAAAATAATTTAAATAAATTAGAAACTGAAAGAGAAATAATTGAAGAATCTAATAATTTAAA----AAAAGATGTAGAAGTATTGGAACAAAAATTAAGAAATTCTGTAGAAATCAAAAGA…
JS-11|26281-26937|NADH5.mRNA	---------------------------------------------------------------------------------------------------------------------------------------------------------------------------------------------------------------------ATGTTATTTAACAATGATGCTGGTATGA-TTGTAACAGCTGTTA---TTGTATTTGGTATGTTTACATATTCTTTTTATAATAATATCTTTACTACTTTGCATAAAAGTG-ATAAATTAGTTAACACTTTACCTAAA-TTGGATTCA-AATGTTCAACT---TGATATATTACCTAGC---CATGG…
JS-11|27368-29918|NADH5.mRNA	ATGCCTACACCAGTATCAGCTTTAATTCATGCAGCGACACTAGTTACAGCAGGATTATATTTATTAGTAAGATCATCTCCTTTATTAGAATATAGTTCAACTGCTTTATTAGTTATTACTTTAGTTGGTGCTTCTACTGCTTTCTTTGCCGCTACTTGTGGTTTAGTTCAAAATGATTTAAAAAGAATTATTGCTTTTTCAACAATAAGTCAATTAGGATATATGGTAATGGCAGTAGGATTAAGTCAATA-TAATGTAGCATTAATGCATGTAA-TAAATCACGCCTTCTTTAAAGCATTATTATTCTTAGGAGCCGGAGCAGTAATACATAGTTTTTCAGATCAACAAGATGTAAGAAGATTAGGAGGATTAATAAATTTCT-TACCTTTCACTTAT…
JS-11|40789-41475|NADH5.mRNA	------------------------------------------------------------------------------------------------------------------------------------------------------------ATGTTCTTTAACTATGATTCAGTGCCATTAGTTGTAACTAGTATAATAATAGGAGGATTATTTAGTTATTCTATTTATAATATCT-TTACAACTAGTACAACTTTACCAACTTACAATACTGTAGGAGTACAAACTGAATCATTAGTTAACACTATACAACCAAATATTGATTCAATATCAGAAT-TACCTGAAACTG--TTTATCCTGTATTAGAACCAACTATCTTACCAAAT---ATAAA…
JS-12|18511-19380|NADH5.mRNA	-----------------------------------ATGTCTTTCAACTATGATTTACTTTTTGTTGTAGGTTCAGTTATTGTTGGAGGTGTATTTACTTATACTTTTTATAATAATATCTTTACAACTGTTAATAAAAGTGAATCATTAGTTAACACTACTGATAAAGCATCAATATCTAAATTAGATTCAAATATTCAACTTAATAAT-TTATCTAACCATAGTTATATAGATGCTGGAA-TACAAACAGCTAATA---TTCAAGTAGAAGCTAGCGTACAAGCAACTAATACTTATGTAAATGCTGGAATGCAAACTAGTGCTAGAATATGGTTAGAATCTATAAATAATTGGATAAATGAAATATTAGGTTCAACTACTTCGCTTAGCGGTCCTCA…
JS-12|22960-23969|NADH5.mRNA	------------------------------------------------------------------------------------------------ATGAATCTATCATTACTTTTATTTTTAGTAGGTATTTTAGGATTTATATTAAATAGAAAAAATA-TAATTCTAATGATTATTGCGATAGAATTAAT-GTTAT-TATCTGTAACATTATTAATATTAATTTCTAGTTTTATTTTAC-CTTTATTAGGTTCTTTTGTATCAGGATTTATGGGTAGAAAAATAGGTGTTACAGGAGCACATATTATTACTTGTACTTGCTTAATATTATCATCAATT--TTAGCTTCAATAGCTTTCTATGAAGTAGGTTTCTGTGGTTCACCAGTTTCTATTAAT…
JS-12|24027-24704|NADH5.mRNA	-------------------------------------------------------------------------------------------------------------------------------------------------------------------------ATGG--ATTTTGATATAAATTAT-TTATC-TATTTTACCTTTTATTAAT-TCTATTTCTAATACAACATTACACACTATTAC-TGGTAATATGTTAGG--TGATGGTTCTATTAGTCTTTCTAATAATAATAAAGGTAATGGTAAATATTCTATGACTATGGATGTTTATTCTTTAAATTATTTACATTATTTAAATGAGAATATTTATAGTCAA------TTTACTAAT…
JS-12|25381-26088|NADH5.mRNA	-----------------------------------------------------------------------------------------------------------------------------------------------------------ATGGG-TGTGTTTAATACT--TTAAGAGGTAATAAAA-CTTCTGTATTAGAAGAACAAATAAA-TAAACATGAAACTAAATATCAAGAATTAAACAATAAATATACATC----TTTAT---TAGAAAATAATTTAAATAAATTAGAAACTGAAAGAGAAATAATTGAAGAATCTAATAATTTAAA----AAAAGATGTAGAAGTATTGGAACAAAAATTAAGAAATTCTGTAGAAATCAAAAGA…
JS-12|26421-27077|NADH5.mRNA	---------------------------------------------------------------------------------------------------------------------------------------------------------------------------------------------------------------------ATGTTATTTAACAATGATGCTGGTATGA-TTGTAACAGCTGTTA---TTGTATTTGGTATGTTTACATATTCTATTTATAATAATATCTTTACTACTGTGCATAAAAGTG-ATTCATTAGTTAACACTTTACCTAAA-TTGGATTCA-AATGTTCAACT---TGATATATTACCTAGC---CATGG…
JS-12|27508-30058|NADH5.mRNA	ATGCCTACACCAGTATCAGCTTTAATTCATGCAGCGACACTAGTTACAGCAGGATTATATTTATTAGTAAGATCATCTCCTTTATTAGAATATAGTTCAACTGCTTTATTAGTTATTACTTTAGTTGGTGCTTCTACTGCTTTCTTTGCCGCTACTTGTGGTTTAGTTCAAAATGATTTAAAAAGAATTATTGCTTTTTCAACAATAAGTCAATTAGGATATATGGTAATGGCAGTAGGATTAAGTCAATA-TAATGTAGCATTAATGCATGTAA-TAAATCACGCCTTCTTTAAAGCATTATTATTCTTAGGAGCCGGAGCAGTAATACATAGTTTTTCAGATCAACAAGATGTAAGAAGATTAGGAGGATTAATAAATTTCT-TACCTTTCACTTAT…
JS-12|40897-41583|NADH5.mRNA	------------------------------------------------------------------------------------------------------------------------------------------------------------ATGTTCTTTAACTATGATTCAGTGCCATTAGTTGTAACTAGTATAATAATAGGAGGATTATTTAGTTATTCTATTTATAATATCT-TTACAACTAGTACAACTTTACCAACTTACAATACTGTAGGAGTACAAACTGAATCATTAGTTAACACTATACAACCAAATATTGATTCAATATCAGAAT-TACCTGAAACTG--TTTATCCTGTATTAGAACCAACTATCTTACCAAAT---ATAAA…
JS-13|18379-19254|NADH5.mRNA	-----------------------------------ATGTCTTTCAACTATGATTTACTTTTTGTTGTAGGTTCAGTTATTGTTGGAGGTGTATTTACTTATACTTTTTATAATAATATCTTTACAACTGTTAATAAAAGTGAATCATTAGTTAACACTACTGATAAAGCATCAATATCTAAATTAGATTCAAATATTCAACTTAATAAT-TTATCTAACCATAGTTATATAGATGCTGGAA-TACAAACAGCTAATA---TTCAAGTAGAAGCTAGCGTACAAGCAACTAATACTTATGTAAATGCTGGAATGCAAACTAGTGCTAGAATATGGTTAGAATCTATAAATAATTGGATAAATGAAATATTAGGTTCAACTACTTCGCTTAGCGGTCCTCA…
JS-13|22834-23843|NADH5.mRNA	------------------------------------------------------------------------------------------------ATGAATCTATCATTACTTTTATTTTTAGTAGGTATTTTAGGATTTATATTAAATAGAAAAAATA-TAATTCTAATGATTATTGCGATAGAATTAAT-GTTAT-TATCTGTAACATTATTAATATTAATTTCTAGTTTTATTTTAC-CTTTATTAGGTTCTTTTGTATCAGGATTTATGGGTAGAAAAATAGGTGTTACAGGAGCACATTTTATTACTTGTACTTGCTTAATATTATCATCAATT--TTAGCTTCAATAGCTTTCTATGAAGTAGGTTTCTGTGGTTCACCAGTTTCTATTAAT…
JS-13|23901-24578|NADH5.mRNA	-------------------------------------------------------------------------------------------------------------------------------------------------------------------------ATGG--ATTTTGATATAAATTAT-TTATC-TATTTTACCTTTTATTAAT-TCTATTTCTAATACAACATTACACACTATTAC-TGGTAATATGTTAGG--TGATGGTTCTATTAGTCTTTCTAATAATAATAAAGGTAATGGTAAATATTCTATGACTATGGATGTTTATTCTTTAAATTATTTACATTATTTAAATGAGAATATTTATAGTCAA------TTTACTAAT…
JS-13|25257-25964|NADH5.mRNA	-----------------------------------------------------------------------------------------------------------------------------------------------------------ATGGG-TGTGTTTAATACT--TTAAGAGGTAATAAAA-CTTCTGTATTAGAAGAACAAATAAA-TAAACATGAAACTAAATATCAAGAATTAAACAATAAATATACATC----TTTAT---TAGAAAATAATTTAAATAAATTAGAAACTGAAAGAGAAATAATTGAAGAATCTAATAATTTAAA----AAAAGATGTAGAAGTATTGGAACAAAAATTAAGAAATTCTGTAGAAATCAAAAGA…
JS-13|26291-26947|NADH5.mRNA	---------------------------------------------------------------------------------------------------------------------------------------------------------------------------------------------------------------------ATGTTATTTAACAATGATGCTGGTATGA-TTGTAACAGCTGTTA---TTGTATTTGGTATGTTTACATATTCTTTTTATAATAATATCTTTACTACTGTGCATAAAAGTG-ATTCATTAGTTAACACTTTACCTAAA-TTGGATTCA-AATGTTCAACT---TGATATATTACCTAGC---CATGG…
JS-13|27378-29928|NADH5.mRNA	ATGCCTACACCAGTATCAGCTTTAATTCATGCAGCGACACTAGTTACAGCAGGATTATATTTATTAGTAAGATCATCTCCTTTATTAGAATATAGTTCAACTGCTTTATTAGTTATTACTTTAGTTGGTGCTTCTACTGCTTTCTTTGCCGCTACTTGTGGTTTAGTTCAAAATGATTTAAAAAGAATTATTGCTTTTTCAACAATAAGTCAATTAGGATATATGGTAATGGCAGTAGGATTAAGTCAATA-TAATGTAGCATTAATGCATGTAA-TAAATCACGCCTTCTTTAAAGCATTATTATTCTTAGGAGCCGGAGCAGTAATACATAGTTTTTCAGATCAACAAGATGTAAGAAGATTAGGAGGATTAATAAATTTCT-TACCTTTCACTTAT…
JS-13|40798-41484|NADH5.mRNA	------------------------------------------------------------------------------------------------------------------------------------------------------------ATGTTCTTTAACTATGATTCAGTGCCATTAGTTGTAACTAGTATAATAATAGGAGGATTATTTAGTTATTCTATTTATAATATCT-TTACAACTAGTACAACTTTACCAACTTACAATACTGTAGGAGTACAAACTGAATCATTAGTTAACACTATACAACCAAATATTGATTCAATATCAGAAT-TACCTGAAACTG--TTTATCCTGTATTAGAACCAACTATCTTACCAAAT---ATAAA…
JS-4|18527-19396|NADH5.mRNA	-----------------------------------ATGTCTTTCAACTATGATTTACTTTTTGTTGTAGGTTCAGTTATTGTTGGAGGTGTATTTACTTATACTTTTTATAATAATATCTTTACAACTGTTAATAAAAGTGAATCATTAGTTAACACTACTGATAAAGCATCAATATCTAAATTAGATTCAAATATTCAACTTAATAAT-TTATCTAACCATAGTTATATAGATGCTGGAA-TACAAACAGCTAATA---TTCAAGTAGAAGCTAGCGTACAAGCAACTAATACTTATGTAAATGCTGGAATGCAAACTAGTGCTAGAATATGGTTAGAATCTATAAATAATTGGATAAATGAAATATTAGGTTCAACTACTTCGCTTAGCGGTCCTCA…
JS-4|23211-24205|NADH5.mRNA	------------------------------------------------------------------------------------------------ATGAATCTATCATTACTTTTATTTTTAGTAGGTATTTTAGGATTTATATTAAATAGAAAAAATA-TAATTCTAATGATTATTGCGATAGAATTAAT-GTTAT-TATCTGTAACATTATTAATATTAATTTCTAGTTTTATTTTAC-CTTTATTAGGTTCTTTTGTATCAGGATTTATGGGTAGAAAAATAGGTGTTACAGGAGCACATTTTATTACTTGTACTTGCTTAATATTATCATCAATT--TTAGCTTCAATAGCTTTCTATGAAGTAGGTTTCTGTGGTTCACCAGTTTCTATTAAT…
JS-4|24284-24961|NADH5.mRNA	-------------------------------------------------------------------------------------------------------------------------------------------------------------------------ATGG--ATTATGATATAAATTAT-TTATC-TATTTTTCCTCTTATTAAT-TCTATTTCTAATACAACATTACATACTATTAC-TGGTAATATGTTAGG--TGATGGTTCTATTAGTCTTTCTAAATTTAATAAAGGTGAAGGTAAATATTCTATGACTATGGATGTTTATTCTTTAAATTATTTACATTATTTAAATGAGAATATTTATAGTCAA------TTTACTAAT…
JS-4|25531-26238|NADH5.mRNA	-----------------------------------------------------------------------------------------------------------------------------------------------------------ATGGG-TGTGTTTAATACT--TTAAGAGGTAATAAAA-CTTCTGTATTAGAAGAACAAATAAA-TAAACATGAAACTAAATATCAAGAATTAAACAATAAATATACATC----TTTAT---TAGAAAATAATTTAAATAAATTAGAAACTGAAAGAGAAATAATTGAAGAATCTAATACTTTAAA----AAAAGATGTAGAAGTATTGGAACAAAAATTAAGAAATTCTGTAGAAATCAAAAGA…
JS-4|26566-27222|NADH5.mRNA	---------------------------------------------------------------------------------------------------------------------------------------------------------------------------------------------------------------------ATGTTATTTAACAATGATGCTGGTATGA-TTGTAACAGCTGTTA---TTGTATTTGGTATGTTTACATATTCTTTTTATAATAATATCTTTACTACTGTGCATATAATTA-AATCATTAATTAACACTTTACCTAAA-TTGGATTCA-AATGTTCAACT---TGATATATTACCTAGC---CATGG…
JS-4|27653-28936|NADH5.mRNA	ATGCCTACACCAGTATCAGCTTTAATTCATGCAGCGACACTAGTTACAGCAGGATTATATTTATTAGTAAGATCATCTCCTTTATTAGAATATAGTTCAACTGCTTTATTAGTTATTACTTTAGTTGGTGCTTCTACTGCTTTCTTTGCCGCTACTTGTGGTTTAGTTCAAAATGATTTAAAAAGAATTATTGCTTTTTCAACAATAAGTCAATTAGGATATATGGTAATGGCAGTAGGATTAAGTCAATA-TAATGTAGCATTAATGCATGTAA-TAAATCACGCCTTCTTTAAAGCATTATTATTCTTAGGAGCCGGAGCAGTAATACATAGTTTTTCAGATCAACAAGATGTAAGAAGATTAGGAGGATTAATAAATTTCT-TACCTTTCACTTAT…
JS-4|40739-41425|NADH5.mRNA	------------------------------------------------------------------------------------------------------------------------------------------------------------ATGTTCTTTAACTATGATTCAGTGCCATTAGTTGTAACTAGTATAATAATAGGAGGATTATTTAGTTATTCTATTTATAATATCT-TTACAACTAGTACAACTTTACCAACTTACAATACTGTAGGAGTACAAACTGAATCATTAGTTAACACTATACAACCAAATATTGATTCAATATCAGAAT-TACCTGAAACTG--TTTATCCTGTATTAGAACCAACTATCTTACCAAAT---ATAAA…
JS-6|16887-17756|NADH5.mRNA	---------------------------------------------------------------------------ATGTCTTTCAACTATGATTTACTT-----TTTGTTAATAATATCTTTACAACTGTTAATAAAAGTGAATCATTAGTTAACACTACTGATAAAGCATCAATATCTAAATTAGATTCAAATATTCAACTTAATAAT-TTATCTAACCATAGTTATATAGATGCTGGAA-TACAAACAGCTAATA---TTCAAGTAGAAGCTAGCGTACAAGCAACTAATACTTATGTAAATGCTGGAATGCAAACTAGTGCTAGAATATGGTTAGAATCTATAAATAATTGGATAAATGAAATATTAGGTTCAACTACTTCGCTTAGCGGTCCTCA…
JS-6|21519-23263|NADH5.mRNA	------------------------------------------------------------------------------------------------ATGAATCTATCATTACTTTTATTTTTAGTAGGTATTTTAGGATTTATATTAAATAGAAAAAATA-TAATTCTAATGATTATTGCGATAGAATTAAT-GTTAT-TATCTGTAACATTATTAATATTAATTTCTAGTTTTATTTTAC-CTTTATTAGGTTCTTTTGTATCAGGATTTATGGGTAGAAAAATAGGTGTAACAGGAGCACATATTATTACTTGTACTTGCTTAATATTATCATCAATT--TTAGCTTCAATAGCTTTCTATGAAGTAGGTTTCTGTGGTTCACCAGTTTCTATTAAT…
JS-6|23942-24649|NADH5.mRNA	-----------------------------------------------------------------------------------------------------------------------------------------------------------ATGGG-TGTGTTTAATACT--TTAAGAGGTAATAAAA-CTTCTGTATTAGAAGAACAAATAAA-TAAACATGAAACTAAATATCAAGAATTAAACAATAAATATACATC----TTTAT---TAGAAAATAATTTAAATAAATTAGAAACTGAAAGAGAAATAATTGAAGAATCTAATAATTTAAA----AAAAGATGTAGAAGTATTGGAACAAAAATTAAGAAATTCTGTAGAAATCAAAAGA…
JS-6|24977-25633|NADH5.mRNA	---------------------------------------------------------------------------------------------------------------------------------------------------------------------------------------------------------------------ATGTTATTTAACAATGATGCTGGTATGA-TTGTAACAGCTGTTA---TTGTATTTGGTATGTTTACATATTCTTTTTATAATAATATCTTTACTACTTTGCATAAAAGTG-ATAAATTAGTTAACACTTTACCTAAA-TTGGATTCA-AATGTTCAACT---TGATATATTACCTAGC---CATGG…
JS-6|26064-27347|NADH5.mRNA	ATGCCTACACCAGTATCAGCTTTAATTCATGCAGCGACACTAGTTACAGCAGGATTATATTTATTAGTAAGATCATCTCCTTTATTAGAATATAGTTCAACTGCTTTATTAGTTATTACTTTAGTTGGTGCTTCTACTGCTTTCTTTGCCGCTACTTGTGGTTTAGTTCAAAATGATTTAAAAAGAATTATTGCTTTTTCAACAATAAGTCAATTAGGATATATGGTAATGGCAGTAGGATTAAGTCAATA-TAATGTAGCATTAATGCATGTAA-TAAATCACGCCTTCTTTAAAGCATTATTATTCTTAGGAGCCGGAGCAGTAATACATAGTTTTTCAGATCAACAAGATGTAAGAAGATTAGGAGGATTAATAAATTTCT-TACCTTTCACTTAT…
JS-6|39436-40122|NADH5.mRNA	------------------------------------------------------------------------------------------------------------------------------------------------------------ATGTTCTTTAACTATGATTCAGTGCCATTAGTTGTAACTAGTATAATAATAGGAGGATTATTTAGTTATTCTATTTATAATATCT-TTACAACTAGTACAACTTTACCAACTTACAATACTGTAGGAGTACAAACTGAATCATTAGTTAACACTATACAACCAAATATTGATTCAATATCAGAAT-TACCTGAAACTG--TTTATCCTGTATTAGAACCAACTATCTTACCAAAT---ATAAA…
JS-7|18527-19396|NADH5.mRNA	-----------------------------------ATGTCTTTCAACTATGATTTACTTTTTGTTGTAGGTTCAGTTATTGTTGGAGGTGTATTTACTTATACTTTTTATAATAATATCTTTACAACTGTTAATAAAAGTGAATCATTAGTTAACACTACTGATAAAGCATCAATATCTAAATTAGATTCAAATATTCAACTTAATAAT-TTATCTAACCATAGTTATATAGATGCTGGAA-TACAAACAGCTAATA---TTCAAGTAGAAGCTAGCGTACAAGCAACTAATACTTATGTAAATGCTGGAATGCAAACTAGTGCTAGAATATGGTTAGAATCTATAAATAATTGGATAAATGAAATATTAGGTTCAACTACTTCGCTTAGCGGTCCTCA…
JS-7|23111-24417|NADH5.mRNA	------------------------------------------------------------------------------------------------ATGAATCTATCATTACTTTTATTTTTAGTAGGTATTTTAGGATTTATATTAAATAGAAAAAATA-TAATTCTAATGATTATTGCGATAGAATTAAT-GTTAT-TATCTGTAACATTATTAATATTAATTTCTAGTTTTATTTTAC-CTTTATTAGGTTCTTTTGTATCAGGATTTATGGGTAGAAAAATAGGTGTAACAGGAGCACATATTATTACTTGTACTTGCTTAATATTATCATCAATT--TTAGCTTCAATAGCTTTCTATGAAGTAGGTTTCTGTGGTTCACCAGTTTCTATTAAT…
JS-7|25124-25831|NADH5.mRNA	-----------------------------------------------------------------------------------------------------------------------------------------------------------ATGGG-TGTGTTTAATACT--TTAAGAGGTAATAAAA-CTTCTGTATTAGAAGAACAAATAAA-TAAACATGAAACTAAATATCAAGAATTAAACAATAAATATACATC----TTTAT---TAGAAAATAATTTAAATAAATTAGAAACTGAAAGAGAAATAATTGAAGAATCTAATAATTTAAA----AAAAGATGTAGAAGTATTGGAACAAAAATTAAGAAATTCTGTAGAAATCAAAAGA…
JS-7|26158-26814|NADH5.mRNA	---------------------------------------------------------------------------------------------------------------------------------------------------------------------------------------------------------------------ATGTTATTTAACAATGATGCTGGTATGA-TTGTAACAGCTGTTA---TTGTATTTGGTATGTTTACATATTCTTTTTATAATAATATCTTTACTACTGTGCATAAAAGTG-ATTCATTAGTTAACACTTTACCTAAA-TTGGATTCA-AATGTTCAACT---TGATATATTACCTAGC---CATGG…
JS-7|27245-28528|NADH5.mRNA	ATGCCTACACCAGTATCAGCTTTAATTCATGCAGCGACACTAGTTACAGCAGGATTATATTTATTAGTAAGATCATCTCCTTTATTAGAATATAGTTCAACTGCTTTATTAGTTATTACTTTAGTTGGTGCTTCTACTGCTTTCTTTGCCGCTACTTGTGGTTTAGTTCAAAATGATTTAAAAAGAATTATTGCTTTTTCAACAATAAGTCAATTAGGATATATGGTAATGGCAGTAGGATTAAGTCAATA-TAATGTAGCATTAATGCATGTAA-TAAATCACGCCTTCTTTAAAGCATTATTATTCTTAGGAGCCGGAGCAGTAATACATAGTTTTTCAGATCAACAAGATGTAAGAAGATTAGGAGGATTAATAAATTTCT-TACCTTTCACTTAT…
JS-7|41125-41811|NADH5.mRNA	------------------------------------------------------------------------------------------------------------------------------------------------------------ATGTTCTTTAACTATGATTCAGTGCCATTAGTTGTAACTAGTATAATAATAGGAGGATTATTTAGTTATTCTATTTATAATATCT-TTACAACTAGTACAACTTTACCAACTTACAATACTGTAGGAGTACAAACTGAATCATTAGTTAACACTATACAACCAAATATTGATTCAATATCAGAAT-TACCTGAAACTG--TTTATCCTGTATTAGAACCAACTATCTTACCAAAT---ATAAA…
KM112|18507-19376|NADH5.mRNA	-----------------------------------ATGTCTTTCAACTATGATTTACTTTTTGTTGTAGGTTCAGTTATTGTTGGAGGTGTATTTACTTATACTTTTTATAATAATATCTTTACAACTGTTAATAAAAGTGAATCATTAGTTAACACTACTGATAAAGCATCAATATCTAAATTAGATTCAAATATTCAACTTAATAAT-TTATCTAACCATAGTTATATAGATGCTGGAA-TACAAACAGCTAATA---TTCAAGTAGAAGCTAGCGTACAAGCAACTAATACTTATGTAAATGCTGGAATGCAAACTAGTGCTAGAATATGGTTAGAATCTATAAATAATTGGATAAATGAAATATTAGGTTCAACTACTTCGCTTAGCGGTCCTCA…
KM112|23137-24146|NADH5.mRNA	------------------------------------------------------------------------------------------------ATGAATCTATCATTACTTTTATTTTTAGTAGGTATTTTAGGATTTATATTAAATAGAAAAAATA-TAATTCTAATGATTATTGCGATAGAATTAAT-GTTAT-TATCTGTAACATTATTAATATTAATTTCTAGTTTTATTTTAC-CTTTATTAGGTTCTTTTGTATCAGGATTTATGGGTAGAAAAATAGGTGTTACAGGAGCACATATTATTACTTGTACTTGCTTAATATTATCATCAATT--TTAGCTTCAATAGCTTTCTATGAAGTAGGTTTCTGTGGTTCACCAGTTTCTATTAAT…
KM112|24204-24881|NADH5.mRNA	-------------------------------------------------------------------------------------------------------------------------------------------------------------------------ATGG--ATTTTGATATAAATTAT-TTATC-TATTTTACCTTTTATTAAT-TCTATTTCTAATACAACATTACACACTATTAC-TGGTAATATGTTAGG--TGATGGTTCTATTAGTCTTTCTAATAATAATAAAGGTAATGGTAAATATTCTATGACTATGGATGTTTATTCTTTAAATTATTTACATTATTTAAATGAGAATATTTATAGTCAA------TTTACTAAT…
KM112|25560-26267|NADH5.mRNA	-----------------------------------------------------------------------------------------------------------------------------------------------------------ATGGG-TGTGTTTAATACT--TTAAGAGGTAATAAAA-CTTCTGTATTAGAAGAACAAATAAA-TAAACATGAAACTAAATATCAAGAATTAAACAATAAATATACATC----TTTAT---TAGAAAATAATTTAAATAAATTAGAAACTGAAAGAGAAATAATTGAAGAATCTAATAATTTAAA----AAAAGATGTAGAAGTATTGGAACAAAAATTAAGAAATTCTGTAGAAATCAAAAGA…
KM112|26594-27250|NADH5.mRNA	---------------------------------------------------------------------------------------------------------------------------------------------------------------------------------------------------------------------ATGTTATTTAACAATGATGCTGGTATGA-TTGTAACAGCTGTTA---TTGTATTTGGTATGTTTACATATTCTTTTTATAATAATATCTTTACTACTGTGCATAAAAGTG-ATTCATTAGTTAACACTTTACCTAAA-TTGGATTCA-AATGTTCAACT---TGATATATTACCTAGC---CATGG…
KM112|27681-28964|NADH5.mRNA	ATGCCTACACCAGTATCAGCTTTAATTCATGCAGCGACACTAGTTACAGCAGGATTATATTTATTAGTAAGATCATCTCCTTTATTAGAATATAGTTCAACTGCTTTATTAGTTATTACTTTAGTTGGTGCTTCTACTGCTTTCTTTGCCGCTACTTGTGGTTTAGTTCAAAATGATTTAAAAAGAATTATTGCTTTTTCAACAATAAGTCAATTAGGATATATGGTAATGGCAGTAGGATTAAGTCAATA-TAATGTAGCATTAATGCATGTAA-TAAATCACGCCTTCTTTAAAGCATTATTATTCTTAGGAGCCGGAGCAGTAATACATAGTTTTTCAGATCAACAAGATGTAAGAAGATTAGGAGGATTAATAAATTTCT-TACCTTTCACTTAT…
KM112|40959-41645|NADH5.mRNA	------------------------------------------------------------------------------------------------------------------------------------------------------------ATGTTCTTTAACTATGATTCAGTGCCATTAGTTGTAACTAGTATAATAATAGGAGGATTATTTAGTTATTCTATTTATAATATCT-TTACAACTAGTACAACTTTACCAACTTACAATACTGTAGGAGTACAAACTGAATCATTAGTTAACACTATACAACCAAATATTGATTCAATATCAGAAT-TACCTGAAACTG--TTTATCCTGTATTAGAACCAACTATCTTACCAAAT---ATAAA…
LF-8|18508-19377|NADH5.mRNA	-----------------------------------ATGTCTTTCAACTATGATTTACTTTTTGTTGTAGGTTCAGTTATTGTTGGAGGTGTATTTACTTATACTTTTTATAATAATATCTTTACAACTGTTAATAAAAGTGAATCATTAGTTAACACTACTGATAAAGCATCAATATCTAAATTAGATTCAAATATTCAACTTAATAAT-TTATCTAACCATAGTTATATAGATGCTGGAA-TACAAACAGCTAATA---TTCAAGTAGAAGCTAGCGTACAAGCAACTAATACTTATGTAAATGCTGGAATGCAAACTAGTGCTAGAATATGGTTAGAATCTATAAATAATTGGATAAATGAAATATTAGGTTCAACTACTTCGCTTAGCGGTCCTCA…
LF-8|22984-23993|NADH5.mRNA	------------------------------------------------------------------------------------------------ATGAATCTATCATTACTTTTATTTTTAGTAGGTATTTTAGGATTTATATTAAATAGAAAAAATA-TAATTCTAATGATTATTGCGATAGAATTAAT-GTTAT-TATCTGTAACATTATTAATATTAATTTCTAGTTTTATTTTAC-CTTTATTAGGTTCTTTTGTATCAGGATTTATGGGTAGAAAAATAGGTGTTACAGGAGCACATATTATTACTTGTACTTGCTTAATATTATCATCAATT--TTAGCTTCAATAGCTTTCTATGAAGTAGGTTTCTGTGGTTCACCAGTTTCTATTAAT…
LF-8|24051-24728|NADH5.mRNA	-------------------------------------------------------------------------------------------------------------------------------------------------------------------------ATGG--ATTTTGATATAAATTAT-TTATC-TATTTTACCTTTTATTAAT-TCTATTTCTAATACAACATTACACACTATTAC-TGGTAATATGTTAGG--TGATGGTTCTATTAGTCTTTCTAATAATAATAAAGGTAATGGTAAATATTCTATGACTATGGATGTTTATTCTTTAAATTATTTACATTATTTAAATGAGAATATTTATAGTCAA------TTTACTAAT…
LF-8|25407-26114|NADH5.mRNA	-----------------------------------------------------------------------------------------------------------------------------------------------------------ATGGG-TGTGTTTAATACT--TTAAGAGGTAATAAAA-CTTCTGTATTAGAAGAACAAATAAA-TAAACATGAAACTAAATATCAAGAATTAAACAATAAATATACATC----TTTAT---TAGAAAATAATTTAAATAAATTAGAAACTGAAAGAGAAATAATTGAAGAATCTAATAATTTAAA----AAAAGATGTAGAAGTATTGGAACAAAAATTAAGAAATTCTGTAGAAATCAAAAGA…
LF-8|26442-27098|NADH5.mRNA	---------------------------------------------------------------------------------------------------------------------------------------------------------------------------------------------------------------------ATGTTATTTAACAATGATGCTGGTATGA-TTGTAACAGCTGTTA---TTGTATTTGGTATGTTTACATATTCTTTTTATAATAATATCTTTACTACTGTGCATAAAAGTG-ATTCATTAGTTAACACTTTACCTAAA-TTGGATTCA-AATGTTCAACT---TGATATATTACCTAGC---CATGG…
LF-8|27529-28812|NADH5.mRNA	ATGCCTACACCAGTATCAGCTTTAATTCATGCAGCGACACTAGTTACAGCAGGATTATATTTATTAGTAAGATCATCTCCTTTATTAGAATATAGTTCAACTGCTTTATTAGTTATTACTTTAGTTGGTGCTTCTACTGCTTTCTTTGCCGCTACTTGTGGTTTAGTTCAAAATGATTTAAAAAGAATTATTGCTTTTTCAACAATAAGTCAATTAGGATATATGGTAATGGCAGTAGGATTAAGTCAATA-TAATGTAGCATTAATGCATGTAA-TAAATCACGCCTTCTTTAAAGCATTATTATTCTTAGGAGCCGGAGCAGTAATACATAGTTTTTCAGATCAACAAGATGTAAGAAGATTAGGAGGATTAATAAATTTCT-TACCTTTCACTTAT…
LF-8|40915-41601|NADH5.mRNA	------------------------------------------------------------------------------------------------------------------------------------------------------------ATGTTCTTTAACTATGATTCAGTGCCATTAGTTGTAACTAGTATAATAATAGGAGGATTATTTAGTTATTCTATTTATAATATCT-TTACAACTAGTACAACTTTACCAACTTACAATACTGTAGGAGTACAAACTGAATCATTAGTTAACACTATACAACCAAATATTGATTCAATATCAGAAT-TACCTGAAACTG--TTTATCCTGTATTAGAACCAACTATCTTACCAAAT---ATAAA…
LF-9|18553-19428|NADH5.mRNA	---------------------------------------------------------------------------ATGTCTTTCAACTATGATTTACTT-----TTTGTTAATAATATCTTTACAACTGTTAATAAAAGTGAATCATTAGTTAACACTACTGATAAAGCATCAATATCTAAATTAGATTCAAATATTCAACTTAATAAT-TTATCTAACCATAGTTATATAGATGCTGGAA-TACAAACAGCTAATA---TTCAAGTAGAAGCTAGCGTACAAGCAACTAATACTTATGTAAATGCTGGAATGCAAACTAGTGCTAGAATATGGTTAGAATCTATAAATAATTGGATAAATGAAATATTAGGTTCAACTACTTCGCTTAGCGGTCCTCA…
LF-9|23294-24717|NADH5.mRNA	------------------------------------------------------------------------------------------------ATGAATCTATCATTACTTTTATTTTTAGTAGGTATTTTAGGATTTATATTAAATAGAAAAAATA-TAATTCTAATGATTATTGCGATAGAATTAAT-GTTAT-TATCTGTAACATTATTAATATTAATTTCTAGTTTTATTTTAC-CTTTATTAGGTTCTTTTGTATCAGGATTTATGGGTAGAAAAATAGGTGTTACAGGAGCACATATTATTACTTGTACTTGCTTAATATTATCATCAATT--TTAGCTTCAATAGCTTTCTATGAAGTAGGTTTCTGTGGTTCACCAGTTTCTATTAAT…
LF-9|25723-26430|NADH5.mRNA	-----------------------------------------------------------------------------------------------------------------------------------------------------------ATGGG-TGTGTTTAATACT--TTAAGAGGTAATAAAA-CTTCTGTATTAGAAGAACAAATAAA-TAAACATGAAACTAAATATCAAGAATTAAACAATAAATATACATC----TTTAT---TAGAAAATAATTTAAATAAATTAGAAACTGAAAGAGAAATAATTGAAGAATCTAATAATTTAAA----AAAAGATGTAGAAGTATTGGAACAAAAATTAAGAAATTCTGTAGAAATCAAAAGA…
LF-9|26758-27414|NADH5.mRNA	---------------------------------------------------------------------------------------------------------------------------------------------------------------------------------------------------------------------ATGTTATTTAACAATGATGCTGGTATGA-TTGTAACAGCTGTTA---TTGTATTTGGTATGTTTACATATTCTTTTTATAATAATATCTTTACTACTGTGCATAAAAGTG-ATTCATTAGTTAACACTTTACCTAAA-TTGGATTCA-AATGTTCAACT---TGATATATTACCTAGC---CATGG…
LF-9|27845-29128|NADH5.mRNA	ATGCCTACACCAGTTTCAGCTTTAATTCATGCAGCGACACTAGTTACAGCAGGATTATATTTATTAGTAAGATCATCTCCTTTATTAGAATATAGTTCAACTGCTTTATTAGTTATTACTTTAGTTGGTGCTTCTACTGCTTTCTTTGCCGCTACTTGTGGTTTAGTTCAAAATGATTTAAAAAGAATTATTGCTTTTTCAACAATAAGTCAATTAGGATATATGGTAATGGCAGTAGGATTAAGTCAATA-TAATGTAGCATTAATGCATGTAA-TAAATCACGCCTTCTTTAAAGCATTATTATTCTTAGGAGCCGGAGCAGTAATACATAGTTTTTCAGATCAACAAGATGTAAGAAGATTAGGAGGATTAATAAATTTCT-TACCTTTCACTTAT…
LF-9|41243-41929|NADH5.mRNA	------------------------------------------------------------------------------------------------------------------------------------------------------------ATGTTCTTTAACTATGATTCAGTGCCATTAGTTGTAACTAGTATAATAATAGGAGGATTATTTAGTTATTCTATTTATAATATCT-TTACAACTAGTACAACTTTACCAACTTACAATACTGTAGGAGTACAAACTGAATCATTAGTTAACACTATACAACCAAATATTGATTCAATATCAGAAT-TACCTGAAACTG--TTTATCCTGTATTAGAACCAACTATCTTACCAAAT---ATAAA…
LQ-1|18529-19398|NADH5.mRNA	-----------------------------------ATGTCTTTCAACTATGATTTACTTTTTGTTGTAGGTTCAGTTATTGTTGGAGGTGTATTTACTTATACTTTTTATAATAATATCTTTACAACTGTTAATAAAAGTGAATCATTAGTTAACACTACTGATAAAGCATCAATATCTAAATTAGATTCAAATATTCAACTTAATAAT-TTATCTAACCATAGTTATATAGATGCTGGAA-TACAAACAGCTAATA---TTCAAGTAGAAGCTAGCGTACAAGCAACTAATACTTATGTAAATGCTGGAATGCAAACTAGTGCTAGAATATGGTTAGAATCTATAAATAATTGGATAAATGAAATATTAGGTTCAACTACTTCGCTTAGCGGTCCTCA…
LQ-1|23113-24857|NADH5.mRNA	------------------------------------------------------------------------------------------------ATGAATCTATCATTACTTTTATTTTTAGTAGGTATTTTAGGATTTATATTAAATAGAAAAAATA-TAATTCTAATGATTATTGCGATAGAATTAAT-GTTAT-TATCTGTAACATTATTAATATTAATTTCTAGTTTTATTTTAC-CTTTATTAGGTTCTTTTGTATCAGGATTTATGGGTAGAAAAATAGGTGTAACAGGAGCACATATTATTACTTGTACTTGCTTAATATTATCATCAATT--TTAGCTTCAATAGCTTTCTATGAAGTAGGTTTCTGTGGTTCACCAGTTTCTATTAAT…
LQ-1|25536-26243|NADH5.mRNA	-----------------------------------------------------------------------------------------------------------------------------------------------------------ATGGG-TGTGTTTAATACT--TTAAGAGGTAATAAAA-CTTCTGTATTAGAAGAACAAATAAA-TAAACATGAAACTAAATATCAAGAATTAAACAATAAATATACATC----TTTAT---TAGAAAATAATTTAAATAAATTAGAAACTGAAAGAGAAATAATTGAAGAATCTAATAATTTAAA----AAAAGATGTAGAAGTATTGGAACAAAAATTAAGAAATTCTGTAGAAATCAAAAGA…
LQ-1|26571-27227|NADH5.mRNA	---------------------------------------------------------------------------------------------------------------------------------------------------------------------------------------------------------------------ATGTTATTTAACAATGATGCTGGTATGA-TTGTAACAGCTGTTA---TTGTATTTGGTATGTTTACATATTCTTTTTATAATAATATCTTTACTACTTTGCATAAAAGTG-ATAAATTAGTTAACACTTTACCTAAA-TTGGATTCA-AATGTTCAACT---TGATATATTACCTAGC---CATGG…
LQ-1|27658-28941|NADH5.mRNA	ATGCCTACACCAGTATCAGCTTTAATTCATGCAGCGACACTAGTTACAGCAGGATTATATTTATTAGTAAGATCATCTCCTTTATTAGAATATAGTTCAACTGCTTTATTAGTTATTACTTTAGTTGGTGCTTCTACTGCTTTCTTTGCCGCTACTTGTGGTTTAGTTCAAAATGATTTAAAAAGAATTATTGCTTTTTCAACAATAAGTCAATTAGGATATATGGTAATGGCAGTAGGATTAAGTCAATA-TAATGTAGCATTAATGCATGTAA-TAAATCACGCCTTCTTTAAAGCATTATTATTCTTAGGAGCCGGAGCAGTAATACATAGTTTTTCAGATCAACAAGATGTAAGAAGATTAGGAGGATTAATAAATTTCT-TACCTTTCACTTAT…
LQ-1|41839-42525|NADH5.mRNA	------------------------------------------------------------------------------------------------------------------------------------------------------------ATGTTCTTTAACTATGATTCAGTGCCATTAGTTGTAACTAGTATAATAATAGGAGGATTATTTAGTTATTCTATTTATAATATCT-TTACAACTAGTACAACTTTACCAACTTACAATACTGTAGGAGTACAAACTGAATCATTAGTTAACACTATACAACCAAATATTGATTCAATATCAGAAT-TACCTGAAACTG--TTTATCCTGTATTAGAACCAACTATCTTACCAAAT---ATAAA…
LQ-5|19171-19770|NADH5.mRNA	----------------------------------------------------------------------------------------------------------------------------------------------------------------------------------------------------------------------------------------------------------------------------------------------------------------------ATGCAAACTAGTGCTAGAATATGGTTAGAATCTATAAATAATTGGATAAATGAAATATTAGGTTCAACTACTTCGCTTAGCGGTCCTCA…
LQ-5|23346-25090|NADH5.mRNA	------------------------------------------------------------------------------------------------ATGAATCTATCATTACTTTTATTTTTAGTAGGTATTTTAGGATTTATATTAAATAGAAAAAATA-TAATTCTAATGATTATTGCGATAGAATTAAT-GTTAT-TATCTGTAACATTATTAATATTAATTTCTAGTTTTATTTTAC-CTTTATTAGGTTCTTTTGTATCAGGATTTATGGGTAGAAAAATAGGTGTTACAGGAGCACATATTATTACTTGTACTTGCTTAATATTATCATCAATT--TTAGCTTCAATAGCTTTCTATGAAGTAGGTTTCTGTGGTTCACCAGTTTCTATTAAT…
LQ-5|25769-26476|NADH5.mRNA	-----------------------------------------------------------------------------------------------------------------------------------------------------------ATGGG-TGTGTTTAATACT--TTAAGAGGTAATAAAA-CTTCTGTATTAGAAGAACAAATAAA-TAAACATGAAACTAAATATCAAGAATTAAACAATAAATATACATC----TTTAT---TAGAAAATAATTTAAATAAATTAGAAACTGAAAGAGAAATAATTGAAGAATCTAATAATTTAAA----AAAAGATGTAGAAGTATTGGAACAAAAATTAAGAAATTCTGTAGAAATCAAAAGA…
LQ-5|26804-27460|NADH5.mRNA	---------------------------------------------------------------------------------------------------------------------------------------------------------------------------------------------------------------------ATGTTATTTAACAATGATGCTGGTATGA-TTGTAACAGCTGTTA---TTGTATTTGGTATGTTTACATATTCTTTTTATAATAATATCTTTACTACTTTGCATAAAAGTG-ATAAATTAGTTAACACTTTACCTAAA-TTGGATTCA-AATGTTCAACT---TGATATATTACCTAGC---CATGG…
LQ-5|27891-29174|NADH5.mRNA	ATGCCTACACCAGTATCAGCTTTAATTCATGCAGCGACACTAGTTACAGCAGGATTATATTTATTAGTAAGATCATCTCCTTTATTAGAATATAGTTCAACTGCTTTATTAGTTATTACTTTAGTTGGTGCTTCTACTGCTTTCTTTGCCGCTACTTGTGGTTTAGTTCAAAATGATTTAAAAAGAATTATTGCTTTTTCAACAATAAGTCAATTAGGATATATGGTAATGGCAGTAGGATTAAGTCAATA-TAATGTAGCATTAATGCATGTAA-TAAATCACGCCTTCTTTAAAGCATTATTATTCTTAGGAGCCGGAGCAGTAATACATAGTTTTTCAGATCAACAAGATGTAAGAAGATTAGGAGGATTAATAAATTTCT-TACCTTTCACTTAT…
LQ-5|41274-41960|NADH5.mRNA	------------------------------------------------------------------------------------------------------------------------------------------------------------ATGTTCTTTAACTATGATTCAGTGCCATTAGTTGTAACTAGTATAATAATAGGAGGATTATTTAGTTATTCTATTTATAATATCT-TTACAACTAGTACAACTTTACCAACTTACAATACTGTAGGAGTACAAACTGAATCATTAGTTAACACTATACAACCAAATATTGATTCAATATCAGAAT-TACCTGAAACTG--TTTATCCTGTATTAGAACCAACTATCTTACCAAAT---ATAAA…
LQ-6|18511-19380|NADH5.mRNA	-----------------------------------ATGTCTTTCAACTATGATTTACTTTTTGTTGTAGGTTCAGTTATTGTTGGAGGTGTATTTACTTATACTTTTTATAATAATATCTTTACAACTGTTAATAAAAGTGAATCATTAGTTAACACTACTGATAAAGCATCAATATCTAAATTAGATTCAAATATTCAACTTAATAAT-TTATCTAACCATAGTTATATAGATGCTGGAA-TACAAACAGCTAATA---TTCAAGTAGAAGCTAGCGTACAAGCAACTAATACTTATGTAAATGCTGGAATGCAAACTAGTGCTAGAATATGGTTAGAATCTATAAATAATTGGATAAATGAAATATTAGGTTCAACTACTTCGCTTAGCGGTCCTCA…
LQ-6|23104-24848|NADH5.mRNA	------------------------------------------------------------------------------------------------ATGAATCTATCATTACTTTTATTTTTAGTAGGTATTTTAGGATTTATATTAAATAGAAAAAATA-TAATTCTAATGATTATTGCGATAGAATTAAT-GTTAT-TATCTGTAACATTATTAATATTAATTTCTAGTTTTATTTTAC-CTTTATTAGGTTCTTTTGTATCAGGATTTATGGGTAGAAAAATAGGTGTAACAGGAGCACATATTATTACTTGTACTTGCTTAATATTATCATCAATT--TTAGCTTCAATAGCTTTCTATGAAGTAGGTTTCTGTGGTTCACCAGTTTCTATTAAT…
LQ-6|25525-26232|NADH5.mRNA	-----------------------------------------------------------------------------------------------------------------------------------------------------------ATGGG-TGTGTTTAATACT--TTAAGAGGTAATAAAA-CTTCTGTATTAGAAGAACAAATAAA-TAAACATGAAACTAAATATCAAGAATTAAACAATAAATATACATC----TTTAT---TAGAAAATAATTTAAATAAATTAGAAACTGAAAGAGAAATAATTGAAGAATCTAATAATTTAAA----AAAAGATGTAGAAGTATTGGAACAAAAATTAAGAAATTCTGTAGAAATCAAAAGA…
LQ-6|26560-27216|NADH5.mRNA	---------------------------------------------------------------------------------------------------------------------------------------------------------------------------------------------------------------------ATGTTATTTAACAATGATGCTGGTATGA-TTGTAACAGCTGTTA---TTGTATTTGGTATGTTTACATATTCTTTTTATAATAATATCTTTACTACTGTGCATAAAAGTG-ATTCATTAGTTAACACTTTACCTAAA-TTGGATTCA-AATGTTCAACT---TGATATATTACCTAGC---CATGG…
LQ-6|27647-28930|NADH5.mRNA	ATGCCTACACCAGTATCAGCTTTAATTCATGCAGCGACACTAGTTACAGCAGGATTATATTTATTAGTAAGATCATCTCCTTTATTAGAATATAGTTCAACTGCTTTATTAGTTATTACTTTAGTTGGTGCTTCTACTGCTTTCTTTGCCGCTACTTGTGGTTTAGTTCAAAATGATTTAAAAAGAATTATTGCTTTTTCAACAATAAGTCAATTAGGATATATGGTAATGGCAGTAGGATTAAGTCAATA-TAATGTAGCATTAATGCATGTAA-TAAATCACGCCTTCTTTAAAGCATTATTATTCTTAGGAGCCGGAGCAGTAATACATAGTTTTTCAGATCAACAAGATGTAAGAAGATTAGGAGGATTAATAAATTTCT-TACCTTTCACTTAT…
LQ-6|41126-41812|NADH5.mRNA	------------------------------------------------------------------------------------------------------------------------------------------------------------ATGTTCTTTAACTATGATTCAGTGCCATTAGTTGTAACTAGTATAATAATAGGAGGATTATTTAGTTATTCTATTTATAATATCT-TTACAACTAGTACAACTTTACCAACTTACAATACTGTAGGAGTACAAACTGAATCATTAGTTAACACTATACAACCAAATATTGATTCAATATCAGAAT-TACCTGAAACTG--TTTATCCTGTATTAGAACCAACTATCTTACCAAAT---ATAAA…
LQ-7|18516-19385|NADH5.mRNA	-----------------------------------ATGTCTTTCAACTATGATTTACTTTTTGTTGTAGGTTCAGTTATTGTTGGAGGTGTATTTACTTATACTTTTTATAATAATATCTTTACAACTGTTAATAAAAGTGAATCATTAGTTAACACTACTGATAAAGCATCAATATCTAAATTAGATTCAAATATTCAACTTAATAAT-TTATCTAACCATAGTTATATAGATGCTGGAA-TACAAACAGCTAATA---TTCAAGTAGAAGCTAGCGTACAAGCAACTAATACTTATGTAAATGCTGGAATGCAAACTAGTGCTAGAATATGGTTAGAATCTATAAATAATTGGATAAATGAAATATTAGGTTCAACTACTTCGCTTAGCGGTCCTCA…
LQ-7|23100-24844|NADH5.mRNA	------------------------------------------------------------------------------------------------ATGAATCTATCATTACTTTTATTTTTAGTAGGTATTTTAGGATTTATATTAAATAGAAAAAATA-TAATTCTAATGATTATTGCGATAGAATTAAT-GTTAT-TATCTGTAACATTATTAATATTAATTTCTAGTTTTATTTTAC-CTTTATTAGGTTCTTTTGTATCAGGATTTATGGGTAGAAAAATAGGTGTAACAGGAGCACATATTATTACTTGTACTTGCTTAATATTATCATCAATT--TTAGCTTCAATAGCTTTCTATGAAGTAGGTTTCTGTGGTTCACCAGTTTCTATTAAT…
LQ-7|25523-26230|NADH5.mRNA	-----------------------------------------------------------------------------------------------------------------------------------------------------------ATGGG-TGTGTTTAATACT--TTAAGAGGTAATAAAA-CTTCTGTATTAGAAGAACAAATAAA-TAAACATGAAACTAAATATCAAGAATTAAACAATAAATATACATC----TTTAT---TAGAAAATAATTTAAATAAATTAGAAACTGAAAGAGAAATAATTGAAGAATCTAATAATTTAAA----AAAAGATGTAGAAGTATTGGAACAAAAATTAAGAAATTCTGTAGAAATCAAAAGA…
LQ-7|26558-27214|NADH5.mRNA	---------------------------------------------------------------------------------------------------------------------------------------------------------------------------------------------------------------------ATGTTATTTAACAATGATGCTGGTATGA-TTGTAACAGCTGTTA---TTGTATTTGGTATGTTTACATATTCTTTTTATAATAATATCTTTACTACTTTGCATAAAAGTG-ATAAATTAGTTAACACTTTACCTAAA-TTGGATTCA-AATGTTCAACT---TGATATATTACCTAGC---CATGG…
LQ-7|27645-28928|NADH5.mRNA	ATGCCTACACCAGTATCAGCTTTAATTCATGCAGCGACACTAGTTACAGCAGGATTATATTTATTAGTAAGATCATCTCCTTTATTAGAATATAGTTCAACTGCTTTATTAGTTATTACTTTAGTTGGTGCTTCTACTGCTTTCTTTGCCGCTACTTGTGGTTTAGTTCAAAATGATTTAAAAAGAATTATTGCTTTTTCAACAATAAGTCAATTAGGATATATGGTAATGGCAGTAGGATTAAGTCAATA-TAATGTAGCATTAATGCATGTAA-TAAATCACGCCTTCTTTAAAGCATTATTATTCTTAGGAGCCGGAGCAGTAATACATAGTTTTTCAGATCAACAAGATGTAAGAAGATTAGGAGGATTAATAAATTTCT-TACCTTTCACTTAT…
LQ-7|41032-41718|NADH5.mRNA	------------------------------------------------------------------------------------------------------------------------------------------------------------ATGTTCTTTAACTATGATTCAGTGCCATTAGTTGTAACTAGTATAATAATAGGAGGATTATTTAGTTATTCTATTTATAATATCT-TTACAACTAGTACAACTTTACCAACTTACAATACTGTAGGAGTACAAACTGAATCATTAGTTAACACTATACAACCAAATATTGATTCAATATCAGAAT-TACCTGAAACTG--TTTATCCTGTATTAGAACCAACTATCTTACCAAAT---ATAAA…
LQ-8|18524-19393|NADH5.mRNA	-----------------------------------ATGTCTTTCAACTATGATTTACTTTTTGTTGTAGGTTCAGTTATTGTTGGAGGTGTATTTACTTATACTTTTTATAATAATATCTTTACAACTGTTAATAAAAGTGAATCATTAGTTAACACTACTGATAAAGCATCAATATCTAAATTAGATTCAAATATTCAACTTAATAAT-TTATCTAACCATAGTTATATAGATGCTGGAA-TACAAACAGCTAATA---TTCAAGTAGAAGCTAGCGTACAAGCAACTAATACTTATGTAAATGCTGGAATGCAAACTAGTGCTAGAATATGGTTAGAATCTATAAATAATTGGATAAATGAAATATTAGGTTCAACTACTTCGCTTAGCGGTCCTCA…
LQ-8|23149-24143|NADH5.mRNA	------------------------------------------------------------------------------------------------ATGAATCTATCATTACTTTTATTTTTAGTAGGTATTTTAGGATTTATATTAAATAGAAAAAATA-TAATTCTAATGATTATTGCGATAGAATTAAT-GTTAT-TATCTGTAACATTATTAATATTAATTTCTAGTTTTATTTTAC-CTTTATTAGGTTCTTTTGTATCAGGATTTATGGGTAGAAAAATAGGTGTTACAGGAGCACATATTATTACTTGTACTTGCTTAATATTATCATCAATT--TTAGCTTCAATAGCTTTCTATGAAGTAGGTTTCTGTGGTTCACCAGTTTCTATTAAT…
LQ-8|24222-24899|NADH5.mRNA	-------------------------------------------------------------------------------------------------------------------------------------------------------------------------ATGG--ATTATGATATAAATTAT-TTATC-TATTTTTCCTCTTATTAAT-TCTATTTCTAATACAACATTACATACTATTAC-TGGTAATATGTTAGG--TGATGGTTCTATTAGTCTTTCTAAATTTAATAAAGGTGAAGGTAAATATTCTATGACTATGGATGTTTATTCTTTAAATTATTTACATTATTTAAATGAGAATATTTATAGTCAA------TTTACTAAT…
LQ-8|25578-26285|NADH5.mRNA	-----------------------------------------------------------------------------------------------------------------------------------------------------------ATGGG-TGTGTTTAATACT--TTAAGAGGTAATAAAA-CTTCTGTATTAGAAGAACAAATAAA-TAAACATGAAACTAAATATCAAGAATTAAACAATAAATATACATC----TTTAT---TAGAAAATAATTTAAATAAATTAGAAACTGAAAGAGAAATAATTGAAGAATCTAATAATTTAAA----AAAAGATGTAGAAGTATTGGAACAAAAATTAAGAAATTCTGTAGAAATCAAAAGA…
LQ-8|26613-27269|NADH5.mRNA	---------------------------------------------------------------------------------------------------------------------------------------------------------------------------------------------------------------------ATGTTATTTAACAATGATGCTGGTATGA-TTGTAACAGCTGTTA---TTGTATTTGGTATGTTTACATATTCTTTTTATAATAATATCTTTACTACTGTGCATATAATTA-AATCATTAATTAACACTTTACCTAAA-TTGGATTCA-AATGTTCAACT---TGATATATTACCTAGC---CATGG…
LQ-8|27700-28983|NADH5.mRNA	ATGCCTACACCAGTATCAGCTTTAATTCATGCAGCGACACTAGTTACAGCAGGATTATATTTATTAGTAAGATCATCTCCTTTATTAGAATATAGTTCAACTGCTTTATTAGTTATTACTTTAGTTGGTGCTTCTACTGCTTTCTTTGCCGCTACTTGTGGTTTAGTTCAAAATGATTTAAAAAGAATTATTGCTTTTTCAACAATAAGTCAATTAGGATATATGGTAATGGCAGTAGGATTAAGTCAATA-TAATGTAGCATTAATGCATGTAA-TAAATCACGCCTTCTTTAAAGCATTATTATTCTTAGGAGCCGGAGCAGTAATACATAGTTTTTCAGATCAACAAGATGTAAGAAGATTAGGAGGATTAATAAATTTCT-TACCTTTCACTTAT…
LQ-8|40786-41472|NADH5.mRNA	------------------------------------------------------------------------------------------------------------------------------------------------------------ATGTTCTTTAACTATGATTCAGTGCCATTAGTTGTAACTAGTATAATAATAGGAGGATTATTTAGTTATTCTATTTATAATATCT-TTACAACTAGTACAACTTTACCAACTTACAATACTGTAGGAGTACAAACTGAATCATTAGTTAACACTATACAACCAAATATTGATTCAATATCAGAAT-TACCTGAAACTG--TTTATCCTGTATTAGAACCAACTATCTTACCAAAT---ATAAA…
LQ-8|51677-52354|NADH5.mRNA	-----------------------------------------------------------------------------------------------------------------------------------------------------------------------ATGTATTCCTATAGTACAAGCTCCGTAACATTAAAAAATAAT-GAATCATTAGTTAACACTTTACCTACTAATT-ATGTAGATGCCGAAG---TACAAACTGATGCTAGCTTACAAGCAGCTACTACTTATGTAAATACTGGAATGCAAACTTCCGCAAGAATGTGGTATGAATCTATAAAAAATTGGATAAATGACATATTAGG---AAGTTCAGCGACTAAC---CCTGG…
LT-1|18374-19243|NADH5.mRNA	-----------------------------------ATGTCTTTCAACTATGATTTACTTTTTGTTGTAGGTTCAGTTATTGTTGGAGGTGTATTTACTTATACTTTTTATAATAATATCTTTACAACTGTTAATAAAAGTGAATCATTAGTTAACACTACTGATAAAGCATCAATATCTAAATTAGATTCAAATATTCAACTTAATAAT-TTATCTAACCATAGTTATATAGATGCTGGAA-TACAAACAGCTAATA---TTCAAGTAGAAGCTAGCGTACAAGCAACTAATACTTATGTAAATGCTGGAATGCAAACTAGTGCTAGAATATGGTTAGAATCTATAAATAATTGGATAAATGAAATATTAGGTTCAACTACTTCGCTTAGCGGTCCTCA…
LT-1|22823-23832|NADH5.mRNA	------------------------------------------------------------------------------------------------ATGAATCTATCATTACTTTTATTTTTAGTAGGTATTTTAGGATTTATATTAAATAGAAAAAATA-TAATTCTAATGATTATTGCGATAGAATTAAT-GTTAT-TATCTGTAACATTATTAATATTAATTTCTAGTTTTATTTTAC-CTTTATTAGGTTCTTTTGTATCAGGATTTATGGGTAGAAAAATAGGTGTTACAGGAGCACATTTTATTACTTGTACTTGCTTAATATTATCATCAATT--TTAGCTTCAATAGCTTTCTATGAAGTAGGTTTCTGTGGTTCACCAGTTTCTATTAAT…
LT-1|23890-24567|NADH5.mRNA	-------------------------------------------------------------------------------------------------------------------------------------------------------------------------ATGG--ATTTTGATATAAATTAT-TTATC-TATTTTACCTTTTATTAAT-TCTATTTCTAATACAACATTACACACTATTAC-TGGTAATATGTTAGG--TGATGGTTCTATTAGTCTTTCTAATAATAATAAAGGTAATGGTAAATATTCTATGACTATGGATGTTTATTCTTTAAATTATTTACATTATTTAAATGAGAATATTTATAGTCAA------TTTACTAAT…
LT-1|25246-25953|NADH5.mRNA	-----------------------------------------------------------------------------------------------------------------------------------------------------------ATGGG-TGTGTTTAATACT--TTAAGAGGTAATAAAA-CTTCTGTATTAGAAGAACAAATAAA-TAAACATGAAACTAAATATCAAGAATTAAACAATAAATATACATC----TTTAT---TAGAAAATAATTTAAATAAATTAGAAACTGAAAGAGAAATAATTGAAGAATCTAATAATTTAAA----AAAAGATGTAGAAGTATTGGAACAAAAATTAAGAAATTCTGTAGAAATCAAAAGA…
LT-1|26281-26937|NADH5.mRNA	---------------------------------------------------------------------------------------------------------------------------------------------------------------------------------------------------------------------ATGTTATTTAACAATGATGCTGGTATGA-TTGTAACAGCTGTTA---TTGTATTTGGTATGTTTACATATTCTTTTTATAATAATATCTTTACTACTTTGCATAAAAGTG-ATAAATTAGTTAACACTTTACCTAAA-TTGGATTCA-AATGTTCAACT---TGATATATTACCTAGC---CATGG…
LT-1|27368-29918|NADH5.mRNA	ATGCCTACACCAGTATCAGCTTTAATTCATGCAGCGACACTAGTTACAGCAGGATTATATTTATTAGTAAGATCATCTCCTTTATTAGAATATAGTTCAACTGCTTTATTAGTTATTACTTTAGTTGGTGCTTCTACTGCTTTCTTTGCCGCTACTTGTGGTTTAGTTCAAAATGATTTAAAAAGAATTATTGCTTTTTCAACAATAAGTCAATTAGGATATATGGTAATGGCAGTAGGATTAAGTCAATA-TAATGTAGCATTAATGCATGTAA-TAAATCACGCCTTCTTTAAAGCATTATTATTCTTAGGAGCCGGAGCAGTAATACATAGTTTTTCAGATCAACAAGATGTAAGAAGATTAGGAGGATTAATAAATTTCT-TACCTTTCACTTAT…
LT-1|40789-41475|NADH5.mRNA	------------------------------------------------------------------------------------------------------------------------------------------------------------ATGTTCTTTAACTATGATTCAGTGCCATTAGTTGTAACTAGTATAATAATAGGAGGATTATTTAGTTATTCTATTTATAATATCT-TTACAACTAGTACAACTTTACCAACTTACAATACTGTAGGAGTACAAACTGAATCATTAGTTAACACTATACAACCAAATATTGATTCAATATCAGAAT-TACCTGAAACTG--TTTATCCTGTATTAGAACCAACTATCTTACCAAAT---ATAAA…
LT-10|18514-19383|NADH5.mRNA	-----------------------------------ATGTCTTTCAACTATGATTTACTTTTTGTTGTAGGTTCAGTTATTGTTGGAGGTGTATTTACTTATACTTTTTATAATAATATCTTTACAACTGTTAATAAAAGTGAATCATTAGTTAACACTACTGATAAAGCATCAATATCTAAATTAGATTCAAATATTCAACTTAATAAT-TTATCTAACCATAGTTATATAGATGCTGGAA-TACAAACAGCTAATA---TTCAAGTAGAAGCTAGCGTACAAGCAACTAATACTTATGTAAATGCTGGAATGCAAACTAGTGCTAGAATATGGTTAGAATCTATAAATAATTGGATAAATGAAATATTAGGTTCAACTACTTCGCTTAGCGGTCCTCA…
LT-10|23005-24014|NADH5.mRNA	------------------------------------------------------------------------------------------------ATGAATCTATCATTACTTTTATTTTTAGTAGGTATTTTAGGATTTATATTAAATAGAAAAAATA-TAATTCTAATGATTATTGCGATAGAATTAAT-GTTAT-TATCTGTAACATTATTAATATTAATTTCTAGTTTTATTTTAC-CTTTATTAGGTTCTTTTGTATCAGGATTTATGGGTAGAAAAATAGGTGTTACAGGAGCACATATTATTACTTGTACTTGCTTAATATTATCATCAATT--TTAGCTTCAATAGCTTTCTATGAAGTAGGTTTCTGTGGTTCACCAGTTTCTATTAAT…
LT-10|24072-24749|NADH5.mRNA	-------------------------------------------------------------------------------------------------------------------------------------------------------------------------ATGG--ATTTTGATATAAATTAT-TTATC-TATTTTACCTTTTATTAAT-TCTATTTCTAATACAACATTACACACTATTAC-TGGTAATATGTTAGG--TGATGGTTCTATTAGTCTTTCTAATAATAATAAAGGTAATGGTAAATATTCTATGACTATGGATGTTTATTCTTTAAATTATTTACATTATTTAAATGAGAATATTTATAGTCAA------TTTACTAAT…
LT-10|25428-26135|NADH5.mRNA	-----------------------------------------------------------------------------------------------------------------------------------------------------------ATGGG-TGTGTTTAATACT--TTAAGAGGTAATAAAA-CTTCTGTATTAGAAGAACAAATAAA-TAAACATGAAACTAAATATCAAGAATTAAACAATAAATATACATC----TTTAT---TAGAAAATAATTTAAATAAATTAGAAACTGAAAGAGAAATAATTGAAGAATCTAATAATTTAAA----AAAAGATGTAGAAGTATTGGAACAAAAATTAAGAAATTCTGTAGAAATCAAAAGA…
LT-10|26463-27119|NADH5.mRNA	---------------------------------------------------------------------------------------------------------------------------------------------------------------------------------------------------------------------ATGTTATTTAACAATGATGCTGGTATGA-TTGTAACAGCTGTTA---TTGTATTTGGTATGTTTACATATTCTTTTTATAATAATATCTTTACTACTGTGCATAAAAGTG-ATTCATTAGTTAACACTTTACCTAAA-TTGGATTCA-AATGTTCAACT---TGATATATTACCTAGC---CATGG…
LT-10|27550-28833|NADH5.mRNA	ATGCCTACACCAGTATCAGCTTTAATTCATGCAGCGACACTAGTTACAGCAGGATTATATTTATTAGTAAGATCATCTCCTTTATTAGAATATAGTTCAACTGCTTTATTAGTTATTACTTTAGTTGGTGCTTCTACTGCTTTCTTTGCCGCTACTTGTGGTTTAGTTCAAAATGATTTAAAAAGAATTATTGCTTTTTCAACAATAAGTCAATTAGGATATATGGTAATGGCAGTAGGATTAAGTCAATA-TAATGTAGCATTAATGCATGTAA-TAAATCACGCCTTCTTTAAAGCATTATTATTCTTAGGAGCCGGAGCAGTAATACATAGTTTTTCAGATCAACAAGATGTAAGAAGATTAGGAGGATTAATAAATTTCT-TACCTTTCACTTAT…
LT-10|40936-41622|NADH5.mRNA	------------------------------------------------------------------------------------------------------------------------------------------------------------ATGTTCTTTAACTATGATTCAGTGCCATTAGTTGTAACTAGTATAATAATAGGAGGATTATTTAGTTATTCTATTTATAATATCT-TTACAACTAGTACAACTTTACCAACTTACAATACTGTAGGAGTACAAACTGAATCATTAGTTAACACTATACAACCAAATATTGATTCAATATCAGAAT-TACCTGAAACTG--TTTATCCTGTATTAGAACCAACTATCTTACCAAAT---ATAAA…
LT-5|18374-19243|NADH5.mRNA	-----------------------------------ATGTCTTTCAACTATGATTTACTTTTTGTTGTAGGTTCAGTTATTGTTGGAGGTGTATTTACTTATACTTTTTATAATAATATCTTTACAACTGTTAATAAAAGTGAATCATTAGTTAACACTACTGATAAAGCATCAATATCTAAATTAGATTCAAATATTCAACTTAATAAT-TTATCTAACCATAGTTATATAGATGCTGGAA-TACAAACAGCTAATA---TTCAAGTAGAAGCTAGCGTACAAGCAACTAATACTTATGTAAATGCTGGAATGCAAACTAGTGCTAGAATATGGTTAGAATCTATAAATAATTGGATAAATGAAATATTAGGTTCAACTACTTCGCTTAGCGGTCCTCA…
LT-5|22823-23832|NADH5.mRNA	------------------------------------------------------------------------------------------------ATGAATCTATCATTACTTTTATTTTTAGTAGGTATTTTAGGATTTATATTAAATAGAAAAAATA-TAATTCTAATGATTATTGCGATAGAATTAAT-GTTAT-TATCTGTAACATTATTAATATTAATTTCTAGTTTTATTTTAC-CTTTATTAGGTTCTTTTGTATCAGGATTTATGGGTAGAAAAATAGGTGTTACAGGAGCACATTTTATTACTTGTACTTGCTTAATATTATCATCAATT--TTAGCTTCAATAGCTTTCTATGAAGTAGGTTTCTGTGGTTCACCAGTTTCTATTAAT…
LT-5|23890-24567|NADH5.mRNA	-------------------------------------------------------------------------------------------------------------------------------------------------------------------------ATGG--ATTTTGATATAAATTAT-TTATC-TATTTTACCTTTTATTAAT-TCTATTTCTAATACAACATTACACACTATTAC-TGGTAATATGTTAGG--TGATGGTTCTATTAGTCTTTCTAATAATAATAAAGGTAATGGTAAATATTCTATGACTATGGATGTTTATTCTTTAAATTATTTACATTATTTAAATGAGAATATTTATAGTCAA------TTTACTAAT…
LT-5|25246-25953|NADH5.mRNA	-----------------------------------------------------------------------------------------------------------------------------------------------------------ATGGG-TGTGTTTAATACT--TTAAGAGGTAATAAAA-CTTCTGTATTAGAAGAACAAATAAA-TAAACATGAAACTAAATATCAAGAATTAAACAATAAATATACATC----TTTAT---TAGAAAATAATTTAAATAAATTAGAAACTGAAAGAGAAATAATTGAAGAATCTAATAATTTAAA----AAAAGATGTAGAAGTATTGGAACAAAAATTAAGAAATTCTGTAGAAATCAAAAGA…
LT-5|26281-26937|NADH5.mRNA	---------------------------------------------------------------------------------------------------------------------------------------------------------------------------------------------------------------------ATGTTATTTAACAATGATGCTGGTATGA-TTGTAACAGCTGTTA---TTGTATTTGGTATGTTTACATATTCTTTTTATAATAATATCTTTACTACTTTGCATAAAAGTG-ATAAATTAGTTAACACTTTACCTAAA-TTGGATTCA-AATGTTCAACT---TGATATATTACCTAGC---CATGG…
LT-5|27368-29918|NADH5.mRNA	ATGCCTACACCAGTATCAGCTTTAATTCATGCAGCGACACTAGTTACAGCAGGATTATATTTATTAGTAAGATCATCTCCTTTATTAGAATATAGTTCAACTGCTTTATTAGTTATTACTTTAGTTGGTGCTTCTACTGCTTTCTTTGCCGCTACTTGTGGTTTAGTTCAAAATGATTTAAAAAGAATTATTGCTTTTTCAACAATAAGTCAATTAGGATATATGGTAATGGCAGTAGGATTAAGTCAATA-TAATGTAGCATTAATGCATGTAA-TAAATCACGCCTTCTTTAAAGCATTATTATTCTTAGGAGCCGGAGCAGTAATACATAGTTTTTCAGATCAACAAGATGTAAGAAGATTAGGAGGATTAATAAATTTCT-TACCTTTCACTTAT…
LT-5|40789-41475|NADH5.mRNA	------------------------------------------------------------------------------------------------------------------------------------------------------------ATGTTCTTTAACTATGATTCAGTGCCATTAGTTGTAACTAGTATAATAATAGGAGGATTATTTAGTTATTCTATTTATAATATCT-TTACAACTAGTACAACTTTACCAACTTACAATACTGTAGGAGTACAAACTGAATCATTAGTTAACACTATACAACCAAATATTGATTCAATATCAGAAT-TACCTGAAACTG--TTTATCCTGTATTAGAACCAACTATCTTACCAAAT---ATAAA…
LX-2|18373-19242|NADH5.mRNA	-----------------------------------ATGTCTTTCAACTATGATTTACTTTTTGTTGTAGGTTCAGTTATTGTTGGAGGTGTATTTACTTATACTTTTTATAATAATATCTTTACAACTGTTAATAAAAGTGAATCATTAGTTAACACTACTGATAAAGCATCAATATCTAAATTAGATTCAAATATTCAACTTAATAAT-TTATCTAACCATAGTTATATAGATGCTGGAA-TACAAACAGCTAATA---TTCAAGTAGAAGCTAGCGTACAAGCAACTAATACTTATGTAAATGCTGGAATGCAAACTAGTGCTAGAATATGGTTAGAATCTATAAATAATTGGATAAATGAAATATTAGGTTCAACTACTTCGCTTAGCGGTCCTCA…
LX-2|22822-23831|NADH5.mRNA	------------------------------------------------------------------------------------------------ATGAATCTATCATTACTTTTATTTTTAGTAGGTATTTTAGGATTTATATTAAATAGAAAAAATA-TAATTCTAATGATTATTGCGATAGAATTAAT-GTTAT-TATCTGTAACATTATTAATATTAATTTCTAGTTTTATTTTAC-CTTTATTAGGTTCTTTTGTATCAGGATTTATGGGTAGAAAAATAGGTGTTACAGGAGCACATTTTATTACTTGTACTTGCTTAATATTATCATCAATT--TTAGCTTCAATAGCTTTCTATGAAGTAGGTTTCTGTGGTTCACCAGTTTCTATTAAT…
LX-2|23889-24566|NADH5.mRNA	-------------------------------------------------------------------------------------------------------------------------------------------------------------------------ATGG--ATTTTGATATAAATTAT-TTATC-TATTTTACCTTTTATTAAT-TCTATTTCTAATACAACATTACACACTATTAC-TGGTAATATGTTAGG--TGATGGTTCTATTAGTCTTTCTAATAATAATAAAGGTAATGGTAAATATTCTATGACTATGGATGTTTATTCTTTAAATTATTTACATTATTTAAATGAGAATATTTATAGTCAA------TTTACTAAT…
LX-2|25245-25952|NADH5.mRNA	-----------------------------------------------------------------------------------------------------------------------------------------------------------ATGGG-TGTGTTTAATACT--TTAAGAGGTAATAAAA-CTTCTGTATTAGAAGAACAAATAAA-TAAACATGAAACTAAATATCAAGAATTAAACAATAAATATACATC----TTTAT---TAGAAAATAATTTAAATAAATTAGAAACTGAAAGAGAAATAATTGAAGAATCTAATAATTTAAA----AAAAGATGTAGAAGTATTGGAACAAAAATTAAGAAATTCTGTAGAAATCAAAAGA…
LX-2|26280-26936|NADH5.mRNA	---------------------------------------------------------------------------------------------------------------------------------------------------------------------------------------------------------------------ATGTTATTTAACAATGATGCTGGTATGA-TTGTAACAGCTGTTA---TTGTATTTGGTATGTTTACATATTCTTTTTATAATAATATCTTTACTACTTTGCATAAAAGTG-ATAAATTAGTTAACACTTTACCTAAA-TTGGATTCA-AATGTTCAACT---TGATATATTACCTAGC---CATGG…
LX-2|27367-29917|NADH5.mRNA	ATGCCTACACCAGTATCAGCTTTAATTCATGCAGCGACACTAGTTACAGCAGGATTATATTTATTAGTAAGATCATCTCCTTTATTAGAATATAGTTCAACTGCTTTATTAGTTATTACTTTAGTTGGTGCTTCTACTGCTTTCTTTGCCGCTACTTGTGGTTTAGTTCAAAATGATTTAAAAAGAATTATTGCTTTTTCAACAATAAGTCAATTAGGATATATGGTAATGGCAGTAGGATTAAGTCAATA-TAATGTAGCATTAATGCATGTAA-TAAATCACGCCTTCTTTAAAGCATTATTATTCTTAGGAGCCGGAGCAGTAATACATAGTTTTTCAGATCAACAAGATGTAAGAAGATTAGGAGGATTAATAAATTTCT-TACCTTTCACTTAT…
LX-2|40788-41474|NADH5.mRNA	------------------------------------------------------------------------------------------------------------------------------------------------------------ATGTTCTTTAACTATGATTCAGTGCCATTAGTTGTAACTAGTATAATAATAGGAGGATTATTTAGTTATTCTATTTATAATATCT-TTACAACTAGTACAACTTTACCAACTTACAATACTGTAGGAGTACAAACTGAATCATTAGTTAACACTATACAACCAAATATTGATTCAATATCAGAAT-TACCTGAAACTG--TTTATCCTGTATTAGAACCAACTATCTTACCAAAT---ATAAA…
LX-5|18512-19381|NADH5.mRNA	---------------------------------------------------------------------------ATGTCTTTCAACTATGATTTACTT-----TTTGTTAATAATATCTTTACAACTGTTAATAAAAGTGAATCATTAGTTAACACTACTGATAAAGCATCAATATCTAAATTAGATTCAAATATTCAACTTAATAAT-TTATCTAACCATAGTTATATAGATGCTGGAA-TACAAACAGCTAATA---TTCAAGTAGAAGCTAGCGTACAAGCAACTAATACTTATGTAAATGCTGGAATGCAAACTAGTGCTAGAATATGGTTAGAATCTATAAATAATTGGATAAATGAAATATTAGGTTCAACTACTTCGCTTAGCGGTCCTCA…
LX-5|23096-24840|NADH5.mRNA	------------------------------------------------------------------------------------------------ATGAATCTATCATTACTTTTATTTTTAGTAGGTATTTTAGGATTTATATTAAATAGAAAAAATA-TAATTCTAATGATTATTGCGATAGAATTAAT-GTTAT-TATCTGTAACATTATTAATATTAATTTCTAGTTTTATTTTAC-CTTTATTAGGTTCTTTTGTATCAGGATTTATGGGTAGAAAAATAGGTGTAACAGGAGCACATATTATTACTTGTACTTGCTTAATATTATCATCAATT--TTAGCTTCAATAGCTTTCTATGAAGTAGGTTTCTGTGGTTCACCAGTTTCTATTAAT…
LX-5|25519-26226|NADH5.mRNA	-----------------------------------------------------------------------------------------------------------------------------------------------------------ATGGG-TGTGTTTAATACT--TTAAGAGGTAATAAAA-CTTCTGTATTAGAAGAACAAATAAA-TAAACATGAAACTAAATATCAAGAATTAAACAATAAATATACATC----TTTAT---TAGAAAATAATTTAAATAAATTAGAAACTGAAAGAGAAATAATTGAAGAATCTAATAATTTAAA----AAAAGATGTAGAAGTATTGGAACAAAAATTAAGAAATTCTGTAGAAATCAAAAGA…
LX-5|26554-27210|NADH5.mRNA	---------------------------------------------------------------------------------------------------------------------------------------------------------------------------------------------------------------------ATGTTATTTAACAATGATGCTGGTATGA-TTGTAACAGCTGTTA---TTGTATTTGGTATGTTTACATATTCTTTTTATAATAATATCTTTACTACTTTGCATAAAAGTG-ATAAATTAGTTAACACTTTACCTAAA-TTGGATTCA-AATGTTCAACT---TGATATATTACCTAGC---CATGG…
LX-5|27641-28924|NADH5.mRNA	ATGCCTACACCAGTATCAGCTTTAATTCATGCAGCGACACTAGTTACAGCAGGATTATATTTATTAGTAAGATCATCTCCTTTATTAGAATATAGTTCAACTGCTTTATTAGTTATTACTTTAGTTGGTGCTTCTACTGCTTTCTTTGCCGCTACTTGTGGTTTAGTTCAAAATGATTTAAAAAGAATTATTGCTTTTTCAACAATAAGTCAATTAGGATATATGGTAATGGCAGTAGGATTAAGTCAATA-TAATGTAGCATTAATGCATGTAA-TAAATCACGCCTTCTTTAAAGCATTATTATTCTTAGGAGCCGGAGCAGTAATACATAGTTTTTCAGATCAACAAGATGTAAGAAGATTAGGAGGATTAATAAATTTCT-TACCTTTCACTTAT…
LX-5|41622-42308|NADH5.mRNA	------------------------------------------------------------------------------------------------------------------------------------------------------------ATGTTCTTTAACTATGATTCAGTGCCATTAGTTGTAACTAGTATAATAATAGGAGGATTATTTAGTTATTCTATTTATAATATCT-TTACAACTAGTACAACTTTACCAACTTACAATACTGTAGGAGTACAAACTGAATCATTAGTTAACACTATACAACCAAATATTGATTCAATATCAGAAT-TACCTGAAACTG--TTTATCCTGTATTAGAACCAACTATCTTACCAAAT---ATAAA…
LX-7|18369-19238|NADH5.mRNA	-----------------------------------ATGTCTTTCAACTATGATTTACTTTTTGTTGTAGGTTCAGTTATTGTTGGAGGTGTATTTACTTATACTTTTTATAATAATATCTTTACAACTGTTAATAAAAGTGAATCATTAGTTAACACTACTGATAAAGCATCAATATCTAAATTAGATTCAAATATTCAACTTAATAAT-TTATCTAACCATAGTTATATAGATGCTGGAA-TACAAACAGCTAATA---TTCAAGTAGAAGCTAGCGTACAAGCAACTAATACTTATGTAAATGCTGGAATGCAAACTAGTGCTAGAATATGGTTAGAATCTATAAATAATTGGATAAATGAAATATTAGGTTCAACTACTTCGCTTAGCGGTCCTCA…
LX-7|22818-23827|NADH5.mRNA	------------------------------------------------------------------------------------------------ATGAATCTATCATTACTTTTATTTTTAGTAGGTATTTTAGGATTTATATTAAATAGAAAAAATA-TAATTCTAATGATTATTGCGATAGAATTAAT-GTTAT-TATCTGTAACATTATTAATATTAATTTCTAGTTTTATTTTAC-CTTTATTAGGTTCTTTTGTATCAGGATTTATGGGTAGAAAAATAGGTGTTACAGGAGCACATTTTATTACTTGTACTTGCTTAATATTATCATCAATT--TTAGCTTCAATAGCTTTCTATGAAGTAGGTTTCTGTGGTTCACCAGTTTCTATTAAT…
LX-7|23885-24562|NADH5.mRNA	-------------------------------------------------------------------------------------------------------------------------------------------------------------------------ATGG--ATTTTGATATAAATTAT-TTATC-TATTTTACCTTTTATTAAT-TCTATTTCTAATACAACATTACACACTATTAC-TGGTAATATGTTAGG--TGATGGTTCTATTAGTCTTTCTAATAATAATAAAGGTAATGGTAAATATTCTATGACTATGGATGTTTATTCTTTAAATTATTTACATTATTTAAATGAGAATATTTATAGTCAA------TTTACTAAT…
LX-7|25241-25948|NADH5.mRNA	-----------------------------------------------------------------------------------------------------------------------------------------------------------ATGGG-TGTGTTTAATACT--TTAAGAGGTAATAAAA-CTTCTGTATTAGAAGAACAAATAAA-TAAACATGAAACTAAATATCAAGAATTAAACAATAAATATACATC----TTTAT---TAGAAAATAATTTAAATAAATTAGAAACTGAAAGAGAAATAATTGAAGAATCTAATAATTTAAA----AAAAGATGTAGAAGTATTGGAACAAAAATTAAGAAATTCTGTAGAAATCAAAAGA…
LX-7|26276-26932|NADH5.mRNA	---------------------------------------------------------------------------------------------------------------------------------------------------------------------------------------------------------------------ATGTTATTTAACAATGATGCTGGTATGA-TTGTAACAGCTGTTA---TTGTATTTGGTATGTTTACATATTCTTTTTATAATAATATCTTTACTACTTTGCATAAAAGTG-ATAAATTAGTTAACACTTTACCTAAA-TTGGATTCA-AATGTTCAACT---TGATATATTACCTAGC---CATGG…
LX-7|27593-30143|NADH5.mRNA	ATGCCTACACCAGTATCAGCTTTAATTCATGCAGCGACACTAGTTACAGCAGGATTATATTTATTAGTAAGATCATCTCCTTTATTAGAATATAGTTCAACTGCTTTATTAGTTATTACTTTAGTTGGTGCTTCTACTGCTTTCTTTGCCGCTACTTGTGGTTTAGTTCAAAATGATTTAAAAAGAATTATTGCTTTTTCAACAATAAGTCAATTAGGATATATGGTAATGGCAGTAGGATTAAGTCAATA-TAATGTAGCATTAATGCATGTAA-TAAATCACGCCTTCTTTAAAGCATTATTATTCTTAGGAGCCGGAGCAGTAATACATAGTTTTTCAGATCAACAAGATGTAAGAAGATTAGGAGGATTAATAAATTTCT-TACCTTTCACTTAT…
LX-7|41014-41700|NADH5.mRNA	------------------------------------------------------------------------------------------------------------------------------------------------------------ATGTTCTTTAACTATGATTCAGTGCCATTAGTTGTAACTAGTATAATAATAGGAGGATTATTTAGTTATTCTATTTATAATATCT-TTACAACTAGTACAACTTTACCAACTTACAATACTGTAGGAGTACAAACTGAATCATTAGTTAACACTATACAACCAAATATTGATTCAATATCAGAAT-TACCTGAAACTG--TTTATCCTGTATTAGAACCAACTATCTTACCAAAT---ATAAA…
LX-8|17757-18626|NADH5.mRNA	-----------------------------------ATGTCTTTCAACTATGATTTACTTTTTGTTGTAGGTTCAGTTATTGTTGGAGGTGTATTTACTTATACTTTTTATAATAATATCTTTACAACTGTTAATAAAAGTGAATCATTAGTTAACACTACTGATAAAGCATCAATATCTAAATTAGATTCAAATATTCAACTTAATAAT-TTATCTAACCATAGTTATATAGATGCTGGAA-TACAAACAGCTAATA---TTCAAGTAGAAGCTAGCGTACAAGCAACTAATACTTATGTAAATGCTGGAATGCAAACTAGTGCTAGAATATGGTTAGAATCTATAAATAATTGGATAAATGAAATATTAGGTTCAACTACTTCGCTTAGCGGTCCTCA…
LX-8|20823-22129|NADH5.mRNA	------------------------------------------------------------------------------------------------ATGAATCTATCATTACTTTTATTTTTAGTAGGTATTTTAGGATTTATATTAAATAGAAAAAATA-TAATTCTAATGATTATTGCGATAGAATTAAT-GTTAT-TATCTGTAACATTATTAATATTAATTTCTAGTTTTATTTTAC-CTTTATTAGGTTCTTTTGTATCAGGATTTATGGGTAGAAAAATAGGTGTAACAGGAGCACATTTTATTACTTGTACTTGCTTAATATTATCATCAATT--TTAGCTTCAATAGCTTTCTATGAAGTAGGTTTCTGTGGTTCACCAGTTTCTATTAAT…
LX-8|22836-23543|NADH5.mRNA	-----------------------------------------------------------------------------------------------------------------------------------------------------------ATGGG-TGTGTTTAATACT--TTAAGAGGTAATAAAA-CTTCTGTATTAGAAGAACAAATAAA-TAAACATGAAACTAAATATCAAGAATTAAACAATAAATATACATC----TTTAT---TAGAAAATAATTTAAATAAATTAGAAACTGAAAGAGAAATAATTGAAGAATCTAATAATTTAAA----AAAAGATGTAGAAGTATTGGAACAAAAATTAAGAAATTCTGTAGAAATCAAAAGA…
LX-8|23870-24526|NADH5.mRNA	---------------------------------------------------------------------------------------------------------------------------------------------------------------------------------------------------------------------ATGTTATTTAACAATGATGCTGGTATGA-TTGTAACAGCTGTTA---TTGTATTTGGTATGTTTACATATTCTTTTTATAATAATATCTTTACTACTGTGCATAAAAGTG-ATTCATTAGTTAACACTTTACCTAAA-TTGGATTCA-AATGTTCAACT---TGATATATTACCTAGC---CATGG…
LX-8|24957-26240|NADH5.mRNA	ATGCCTACACCAGTTTCAGCTTTAATTCATGCAGCGACACTAGTTACAGCAGGATTATATTTATTAGTAAGATCATCTCCTTTATTAGAATATAGTTCAACTGCTTTATTAGTTATTACTTTAGTTGGTGCTTCTACTGCTTTCTTTGCCGCTACTTGTGGTTTAGTTCAAAATGATTTAAAAAGAATTATTGCTTTTTCAACAATAAGTCAATTAGGATATATGGTAATGGCAGTAGGATTAAGTCAATA-TAATGTAGCATTAATGCATGTAA-TAAATCACGCCTTCTTTAAAGCATTATTATTCTTAGGAGCCGGAGCAGTAATACATAGTTTTTCAGATCAACAAGATGTAAGAAGATTAGGAGGATTAATAAATTTCT-TACCTTTCACTTAT…
LX-8|40827-41513|NADH5.mRNA	------------------------------------------------------------------------------------------------------------------------------------------------------------ATGTTCTTTAACTATGATTCAGTGCCATTAGTTGTAACTAGTATAATAATAGGAGGATTATTTAGTTATTCTATTTATAATATCT-TTACAACTAGTACAACTTTACCAACTTACAATACTGTAGGAGTACAAACTGAATCATTAGTTAACACTATACAACCAAATATTGATTCAATATCAGAAT-TACCTGAAACTG--TTTATCCTGTATTAGAACCAACTATCTTACCAAAT---ATAAA…
SL-1|18517-19386|NADH5.mRNA	-----------------------------------ATGTCTTTCAACTATGATTTACTTTTTGTTGTAGGTTCAGTTATTGTTGGAGGTGTATTTACTTATACTTTTTATAATAATATCTTTACAACTGTTAATAAAAGTGAATCATTAGTTAACACTACTGATAAAGCATCAATATCTAAATTAGATTCAAATATTCAACTTAATAAT-TTATCTAACCATAGTTATATAGATGCTGGAA-TACAAACAGCTAATA---TTCAAGTAGAAGCTAGCGTACAAGCAACTAATACTTATGTAAATGCTGGAATGCAAACTAGTGCTAGAATATGGTTAGAATCTATAAATAATTGGATAAATGAAATATTAGGTTCAACTACTTCGCTTAGCGGTCCTCA…
SL-1|23147-24156|NADH5.mRNA	------------------------------------------------------------------------------------------------ATGAATCTATCATTACTTTTATTTTTAGTAGGTATTTTAGGATTTATATTAAATAGAAAAAATA-TAATTCTAATGATTATTGCGATAGAATTAAT-GTTAT-TATCTGTAACATTATTAATATTAATTTCTAGTTTTATTTTAC-CTTTATTAGGTTCTTTTGTATCAGGATTTATGGGTAGAAAAATAGGTGTTACAGGAGCACATATTATTACTTGTACTTGCTTAATATTATCATCAATT--TTAGCTTCAATAGCTTTCTATGAAGTAGGTTTCTGTGGTTCACCAGTTTCTATTAAT…
SL-1|24214-24891|NADH5.mRNA	-------------------------------------------------------------------------------------------------------------------------------------------------------------------------ATGG--ATTTTGATATAAATTAT-TTATC-TATTTTACCTTTTATTAAT-TCTATTTCTAATACAACATTACACACTATTAC-TGGTAATATGTTAGG--TGATGGTTCTATTAGTCTTTCTAAAAATAATAAAGGTAATGGTAAATATTCTATGACTATGGATGTTTATTCTTTAAATTATTTACATTATTTAAATGAGAATATTTATAGTCAA------TTTACTAAT…
SL-1|25570-26277|NADH5.mRNA	-----------------------------------------------------------------------------------------------------------------------------------------------------------ATGGG-TGTGTTTAATACT--TTAAGAGGTAATAAAA-CTTCTGTATTAGAAGAACAAATAAA-TAAACATGAAACTAAATATCAAGAATTAAACAATAAATATACATC----TTTAT---TAGAAAATAATTTAAATAAATTAGAAACTGAAAGAGAAATAATTGAAGAATCTAATAATTTAAA----AAAAGATGTAGAAGTATTGGAACAAAAATTAAGAAATTCTGTAGAAATCAAAAGA…
SL-1|26604-27260|NADH5.mRNA	---------------------------------------------------------------------------------------------------------------------------------------------------------------------------------------------------------------------ATGTTATTTAACAATGATGCTGGTATGA-TTGTAACAGCTGTTA---TTGTATTTGGTATGTTTACATATTCTTTTTATAATAATATCTTTACTACTGTGCATAAAAGTG-ATTCATTAGTTAACACTTTACCTAAA-TTGGATTCA-AATGTTCAACT---TGATATATTACCTAGC---CATGG…
SL-1|27691-28974|NADH5.mRNA	ATGCCTACACCAGTATCAGCTTTAATTCATGCAGCGACACTAGTTACAGCAGGATTATATTTATTAGTAAGATCATCTCCTTTATTAGAATATAGTTCAACTGCTTTATTAGTTATTACTTTAGTTGGTGCTTCTACTGCTTTCTTTGCCGCTACTTGTGGTTTAGTTCAAAATGATTTAAAAAGAATTATTGCTTTTTCAACAATAAGTCAATTAGGATATATGGTAATGGCAGTAGGATTAAGTCAATA-TAATGTAGCATTAATGCATGTAA-TAAATCACGCCTTCTTTAAAGCATTATTATTCTTAGGAGCCGGAGCAGTAATACATAGTTTTTCAGATCAACAAGATGTAAGAAGATTAGGAGGATTAATAAATTTCT-TACCTTTCACTTAT…
SL-1|40966-41652|NADH5.mRNA	------------------------------------------------------------------------------------------------------------------------------------------------------------ATGTTCTTTAACTATGATTCAGTGCCATTAGTTGTAACTAGTATAATAATAGGAGGATTATTTAGTTATTCTATTTATAATATCT-TTACAACTAGTACAACTTTACCAACTTACAATACTGTAGGAGTACAAACTGAATCATTAGTTAACACTATACAACCAAATATTGATTCAATATCAGAAT-TACCTGAAACTG--TTTATCCTGTATTAGAACCAACTATCTTACCAAAT---ATAAA…
SL-4|18379-19248|NADH5.mRNA	-----------------------------------ATGTCTTTCAACTATGATTTACTTTTTGTTGTAGGTTCAGTTATTGTTGGAGGTGTATTTACTTATACTTTTTATAATAATATCTTTACAACTGTTAATAAAAGTGAATCATTAGTTAACACTACTGATAAAGCATCAATATCTAAATTAGATTCAAATATTCAACTTAATAAT-TTATCTAACCATAGTTATATAGATGCTGGAA-TACAAACAGCTAATA---TTCAAGTAGAAGCTAGCGTACAAGCAACTAATACTTATGTAAATGCTGGAATGCAAACTAGTGCTAGAATATGGTTAGAATCTATAAATAATTGGATAAATGAAATATTAGGTTCAACTACTTCGCTTAGCGGTCCTCA…
SL-4|22965-23974|NADH5.mRNA	------------------------------------------------------------------------------------------------ATGAATCTATCATTACTTTTATTTTTAGTAGGTATTTTAGGATTTATATTAAATAGAAAAAATA-TAATTCTAATGATTATTGCGATAGAATTAAT-GTTAT-TATCTGTAACATTATTAATATTAATTTCTAGTTTTATTTTAC-CTTTATTAGGTTCTTTTGTATCAGGATTTATGGGTAGAAAAATAGGTGTTACAGGAGCACATATTATTACTTGTACTTGCTTAATATTATCATCAATT--TTAGCTTCAATAGCTTTCTATGAAGTAGGTTTCTGTGGTTCACCAGTTTCTATTAAT…
SL-4|24032-24709|NADH5.mRNA	-------------------------------------------------------------------------------------------------------------------------------------------------------------------------ATGG--ATTTTGATATAAATTAT-TTATC-TATTTTACCTTTTATTAAT-TCTATTTCTAATACAACATTACACACTATTAC-TGGTAATATGTTAGG--TGATGGTTCTATTAGTCTTTCTAATAATAATAAAGGTAATGGTAAATATTCTATGACTATGGATGTTTATTCTTTAAATTATTTACATTATTTAAATGAGAATATTTATAGTCAA------TTTACTAAT…
SL-4|25388-26095|NADH5.mRNA	-----------------------------------------------------------------------------------------------------------------------------------------------------------ATGGG-TGTGTTTAATACT--TTAAGAGGTAATAAAA-CTTCTGTATTAGAAGAACAAATAAA-TAAACATGAAACTAAATATCAAGAATTAAACAATAAATATACATC----TTTAT---TAGAAAATAATTTAAATAAATTAGAAACTGAAAGAGAAATAATTGAAGAATCTAATAATTTAAA----AAAAGATGTAGAAGTATTGGAACAAAAATTAAGAAATTCTGTAGAAATCAAAAGA…
SL-4|26422-27078|NADH5.mRNA	---------------------------------------------------------------------------------------------------------------------------------------------------------------------------------------------------------------------ATGTTATTTAACAATGATGCTGGTATGA-TTGTAACAGCTGTTA---TTGTATTTGGTATGTTTACATATTCTTTTTATAATAATATCTTTACTACTGTGCATAAAAGTG-ATTCATTAGTTAACACTTTACCTAAA-TTGGATTCA-AATGTTCAACT---TGATATATTACCTAGC---CATGG…
SL-4|27509-28792|NADH5.mRNA	ATGCCTACACCAGTATCAGCTTTAATTCATGCAGCGACACTAGTTACAGCAGGATTATATTTATTAGTAAGATCATCTCCTTTATTAGAATATAGTTCAACTGCTTTATTAGTTATTACTTTAGTTGGTGCTTCTACTGCTTTCTTTGCCGCTACTTGTGGTTTAGTTCAAAATGATTTAAAAAGAATTATTGCTTTTTCAACAATAAGTCAATTAGGATATATGGTAATGGCAGTAGGATTAAGTCAATA-TAATGTAGCATTAATGCATGTAA-TAAATCACGCCTTCTTTAAAGCATTATTATTCTTAGGAGCCGGAGCAGTAATACATAGTTTTTCAGATCAACAAGATGTAAGAAGATTAGGAGGATTAATAAATTTCT-TACCTTTCACTTAT…
SL-4|39698-40384|NADH5.mRNA	------------------------------------------------------------------------------------------------------------------------------------------------------------ATGTTCTTTAACTATGATTCAGTGCCATTAGTTGTAACTAGTATAATAATAGGAGGATTATTTAGTTATTCTATTTATAATATCT-TTACAACTAGTACAACTTTACCAACTTACAATACTGTAGGAGTACAAACTGAATCATTAGTTAACACTATACAACCAAATATTGATTCAATATCAGAAT-TACCTGAAACTG--TTTATCCTGTATTAGAACCAACTATCTTACCAAAT---ATAAA…
SL-7|19292-19891|NADH5.mRNA	----------------------------------------------------------------------------------------------------------------------------------------------------------------------------------------------------------------------------------------------------------------------------------------------------------------------ATGCAAACTAGTGCTAGAATATGGTTAGAATCTATAAATAATTGGATAAATGAAATATTAGGTTCAACTACTTCGCTTAGCGGTCCTCA…
SL-7|23531-24540|NADH5.mRNA	------------------------------------------------------------------------------------------------ATGAATCTATCATTACTTTTATTTTTAGTAGGTATTTTAGGATTTATATTAAATAGAAAAAATA-TAATTCTAATGATTATTGCGATAGAATTAAT-GTTAT-TATCTGTAACATTATTAATATTAATTTCTAGTTTTATTTTAC-CTTTATTAGGTTCTTTTGTATCAGGATTTATGGGTAGAAAAATAGGTGTAACAGGAGCACATATTATTACTTGTACTTGCTTAATATTATCATCAATT--TTAGCTTCAATAGCTTTCTATGAAGTAGGTTTCTGTGGTTCACCAGTTTCTATTAAT…
SL-7|24598-25275|NADH5.mRNA	-------------------------------------------------------------------------------------------------------------------------------------------------------------------------ATGG--ATTTTGATATAAATTAT-TTATC-TATTTTACCTTTTATTAAT-TCTATTTCTAATACAACATTACACACTATTAC-TGGTAATATGTTAGG--TGATGGTTCTATTAGTCTTTCTAATAATAATAAAGGTAATGGTAAATATTCTATGACTATGGATGTTTATTCTTTAAATTATTTACATTATTTAAATGAGAATATTTATAGTCAA------TTTACTAAT…
SL-7|25954-26661|NADH5.mRNA	-----------------------------------------------------------------------------------------------------------------------------------------------------------ATGGG-TGTGTTTAATACT--TTAAGAGGTAATAAAA-CTTCTGTATTAGAAGAACAAATAAA-TAAACATGAAACTAAATATCAAGAATTAAACAATAAATATACATC----TTTAT---TAGAAAATAATTTAAATAAATTAGAAACTGAAAGAGAAATAATTGAAGAATCTAATAATTTAAA----AAAAGATGTAGAAGTATTGGAACAAAAATTAAGAAATTCTGTAGAAATCAAAAGA…
SL-7|26988-27644|NADH5.mRNA	---------------------------------------------------------------------------------------------------------------------------------------------------------------------------------------------------------------------ATGTTATTTAACAATGATGCTGGTATGA-TTGTAACAGCTGTTA---TTGTATTTGGTATGTTTACATATTCTTTTTATAATAATATCTTTACTACTGTGCATAAAAGTG-ATTCATTAGTTAACACTTTACCTAAA-TTGGATTCA-AATGTTCAACT---TGATATATTACCTAGC---CATGG…
SL-7|28075-29358|NADH5.mRNA	ATGCCTACACCAGTATCAGCTTTAATTCATGCAGCGACACTAGTTACAGCAGGATTATATTTATTAGTAAGATCATCTCCTTTATTAGAATATAGTTCAACTGCTTTATTAGTTATTACTTTAGTTGGTGCTTCTACTGCTTTCTTTGCCGCTACTTGTGGTTTAGTTCAAAATGATTTAAAAAGAATTATTGCTTTTTCAACAATAAGTCAATTAGGATATATGGTAATGGCAGTAGGATTAAGTCAATA-TAATGTAGCATTAATGCATGTAA-TAAATCACGCCTTCTTTAAAGCATTATTATTCTTAGGAGCCGGAGCAGTAATACATAGTTTTTCAGATCAACAAGATGTAAGAAGATTAGGAGGATTAATAAATTTCT-TACCTTTCACTTAT…
SL-7|41996-42682|NADH5.mRNA	------------------------------------------------------------------------------------------------------------------------------------------------------------ATGTTCTTTAACTATGATTCAGTGCCATTAGTTGTAACTAGTATAATAATAGGAGGATTATTTAGTTATTCTATTTATAATATCT-TTACAACTAGTACAACTTTACCAACTTACAATACTGTAGGAGTACAAACTGAATCATTAGTTAACACTATACAACCAAATATTGATTCAATATCAGAAT-TACCTGAAACTG--TTTATCCTGTATTAGAACCAACTATCTTACCAAAT---ATAAA…
SL-8|22419-23428|NADH5.mRNA	------------------------------------------------------------------------------------------------ATGAATCTATCATTACTTTTATTTTTAGTAGGTATTTTAGGATTTATATTAAATAGAAAAAATA-TAATTCTAATGATTATTGCGATAGAATTAAT-GTTAT-TATCTGTAACATTATTAATATTAATTTCTAGTTTTATTTTAC-CTTTATTAGGTTCTTTTGTATCAGGATTTATGGGTAGAAAAATAGGTGTTACAGGAGCACATATTATTACTTGTACTTGCTTAATATTATCATCAATT--TTAGCTTCAATAGCTTTCTATGAAGTAGGTTTCTGTGGTTCACCAGTTTCTATTAAT…
SL-8|23486-24163|NADH5.mRNA	-------------------------------------------------------------------------------------------------------------------------------------------------------------------------ATGG--ATTTTGATATAAATTAT-TTATC-TATTTTACCTTTTATTAAT-TCTATTTCTAATACAACATTACACACTATTAC-TGGTAATATGTTAGG--TGATGGTTCTATTAGTCTTTCTAATAATAATAAAGGTAATGGTAAATATTCTATGACTATGGATGTTTATTCTTTAAATTATTTACATTATTTAAATGAGAATATTTATAGTCAA------TTTACTAAT…
SL-8|24842-25549|NADH5.mRNA	-----------------------------------------------------------------------------------------------------------------------------------------------------------ATGGG-TGTGTTTAATACT--TTAAGAGGTAATAAAA-CTTCTGTATTAGAAGAACAAATAAA-TAAACATGAAACTAAATATCAAGAATTAAACAATAAATATACATC----TTTAT---TAGAAAATAATTTAAATAAATTAGAAACTGAAAGAGAAATAATTGAAGAATCTAATAATTTAAA----AAAAGATGTAGAAGTATTGGAACAAAAATTAAGAAATTCTGTAGAAATCAAAAGA…
SL-8|25877-26533|NADH5.mRNA	---------------------------------------------------------------------------------------------------------------------------------------------------------------------------------------------------------------------ATGTTATTTAACAATGATGCTGGTATGA-TTGTAACAGCTGTTA---TTGTATTTGGTATGTTTACATATTCTTTTTATAATAATATCTTTACTACTGTGCATAAAAGTG-ATTCATTAGTTAACACTTTACCTAAA-TTGGATTCA-AATGTTCAACT---TGATATATTACCTAGC---CATGG…
SL-8|26964-28247|NADH5.mRNA	ATGCCTACACCAGTATCAGCTTTAATTCATGCAGCGACACTAGTTACAGCAGGATTATATTTATTAGTAAGATCATCTCCTTTATTAGAATATAGTTCAACTGCTTTATTAGTTATTACTTTAGTTGGTGCTTCTACTGCTTTCTTTGCCGCTACTTGTGGTTTAGTTCAAAATGATTTAAAAAGAATTATTGCTTTTTCAACAATAAGTCAATTAGGATATATGGTAATGGCAGTAGGATTAAGTCAATA-TAATGTAGCATTAATGCATGTAA-TAAATCACGCCTTCTTTAAAGCATTATTATTCTTAGGAGCCGGAGCAGTAATACATAGTTTTTCAGATCAACAAGATGTAAGAAGATTAGGAGGATTAATAAATTTCT-TACCTTTCACTTAT…
SL-8|40350-41036|NADH5.mRNA	------------------------------------------------------------------------------------------------------------------------------------------------------------ATGTTCTTTAACTATGATTCAGTGCCATTAGTTGTAACTAGTATAATAATAGGAGGATTATTTAGTTATTCTATTTATAATATCT-TTACAACTAGTACAACTTTACCAACTTACAATACTGTAGGAGTACAAACTGAATCATTAGTTAACACTATACAACCAAATATTGATTCAATATCAGAAT-TACCTGAAACTG--TTTATCCTGTATTAGAACCAACTATCTTACCAAAT---ATAAA…
SL-9|18516-19385|NADH5.mRNA	-----------------------------------ATGTCTTTCAACTATGATTTACTTTTTGTTGTAGGTTCAGTTATTGTTGGAGGTGTATTTACTTATACTTTTTATAATAATATCTTTACAACTGTTAATAAAAGTGAATCATTAGTTAACACTACTGATAAAGCATCAATATCTAAATTAGATTCAAATATTCAACTTAATAAT-TTATCTAACCATAGTTATATAGATGCTGGAA-TACAAACAGCTAATA---TTCAAGTAGAAGCTAGCGTACAAGCAACTAATACTTATGTAAATGCTGGAATGCAAACTAGTGCTAGAATATGGTTAGAATCTATAAATAATTGGATAAATGAAATATTAGGTTCAACTACTTCGCTTAGCGGTCCTCA…
SL-9|22992-24001|NADH5.mRNA	------------------------------------------------------------------------------------------------ATGAATCTATCATTACTTTTATTTTTAGTAGGTATTTTAGGATTTATATTAAATAGAAAAAATA-TAATTCTAATGATTATTGCGATAGAATTAAT-GTTAT-TATCTGTAACATTATTAATATTAATTTCTAGTTTTATTTTAC-CTTTATTAGGTTCTTTTGTATCAGGATTTATGGGTAGAAAAATAGGTGTTACAGGAGCACATATTATTACTTGTACTTGCTTAATATTATCATCAATT--TTAGCTTCAATAGCTTTCTATGAAGTAGGTTTCTGTGGTTCACCAGTTTCTATTAAT…
SL-9|24059-24736|NADH5.mRNA	-------------------------------------------------------------------------------------------------------------------------------------------------------------------------ATGG--ATTTTGATATAAATTAT-TTATC-TATTTTACCTTTTATTAAT-TCTATTTCTAATACAACATTACACACTATTAC-TGGTAATATGTTAGG--TGATGGTTCTATTAGTCTTTCTAATAATAATAAAGGTAATGGTAAATATTCTATGACTATGGATGTTTATTCTTTAAATTATTTACATTATTTAAATGAGAATATTTATAGTCAA------TTTACTAAT…
SL-9|25415-26122|NADH5.mRNA	-----------------------------------------------------------------------------------------------------------------------------------------------------------ATGGG-TGTGTTTAATACT--TTAAGAGGTAATAAAA-CTTCTGTATTAGAAGAACAAATAAA-TAAACATGAAACTAAATATCAAGAATTAAACAATAAATATACATC----TTTAT---TAGAAAATAATTTAAATAAATTAGAAACTGAAAGAGAAATAATTGAAGAATCTAATAATTTAAA----AAAAGATGTAGAAGTATTGGAACAAAAATTAAGAAATTCTGTAGAAATCAAAAGA…
SL-9|26450-27106|NADH5.mRNA	---------------------------------------------------------------------------------------------------------------------------------------------------------------------------------------------------------------------ATGTTATTTAACAATGATGCTGGTATGA-TTGTAACAGCTGTTA---TTGTATTTGGTATGTTTACATATTCTTTTTATAATAATATCTTTACTACTGTGCATAAAAGTG-ATTCATTAGTTAACACTTTACCTAAA-TTGGATTCA-AATGTTCAACT---TGATATATTACCTAGC---CATGG…
SL-9|27537-28820|NADH5.mRNA	ATGCCTACACCAGTATCAGCTTTAATTCATGCAGCGACACTAGTTACAGCAGGATTATATTTATTAGTAAGATCATCTCCTTTATTAGAATATAGTTCAACTGCTTTATTAGTTATTACTTTAGTTGGTGCTTCTACTGCTTTCTTTGCCGCTACTTGTGGTTTAGTTCAAAATGATTTAAAAAGAATTATTGCTTTTTCAACAATAAGTCAATTAGGATATATGGTAATGGCAGTAGGATTAAGTCAATA-TAATGTAGCATTAATGCATGTAA-TAAATCACGCCTTCTTTAAAGCATTATTATTCTTAGGAGCCGGAGCAGTAATACATAGTTTTTCAGATCAACAAGATGTAAGAAGATTAGGAGGATTAATAAATTTCT-TACCTTTCACTTAT…
SL-9|40923-41609|NADH5.mRNA	------------------------------------------------------------------------------------------------------------------------------------------------------------ATGTTCTTTAACTATGATTCAGTGCCATTAGTTGTAACTAGTATAATAATAGGAGGATTATTTAGTTATTCTATTTATAATATCT-TTACAACTAGTACAACTTTACCAACTTACAATACTGTAGGAGTACAAACTGAATCATTAGTTAACACTATACAACCAAATATTGATTCAATATCAGAAT-TACCTGAAACTG--TTTATCCTGTATTAGAACCAACTATCTTACCAAAT---ATAAA…
SZ-12|18573-19442|NADH5.mRNA	-----------------------------------ATGTCTTTCAACTATGATTTACTTTTTGTTGTAGGTTCAGTTATTGTTGGAGGTGTATTTACTTATACTTTTTATAATAATATCTTTACAACTGTTAATAAAAGTGAATCATTAGTTAAAGCTACTGATAAAGCATCAATATCTAAATTAGATTCAAATATTCAACTTAATAAT-TTATCTAACCATAGTTATATAGATGCTGGAA-TACAAACAGCTAATA---TTCAAGTAGAAGCTAGCGTACAAGCAACTAATACTTATGTAAATGCTGGAATGCAAACTAGTGCTAGAATATGGTTAGAATCTATAAATAATTGGATAAATGAAATATTAGGTTCAACTACTTCGCTTAGCGGTCCTCA…
SZ-12|23189-24198|NADH5.mRNA	------------------------------------------------------------------------------------------------ATGAATCTATCATTACTTTTATTTTTAGTAGGTATTTTAGGATTTATATTAAATAGAAAAAATA-TAATTCTAATGATTATTGCGATAGAATTAAT-GTTAT-TATCTGTAACATTATTAATATTAATTTCTAGTTTTATTTTAC-CTTTATTAGGTTCTTTTGTATCAGGATTTATGGGTAGAAAAATAGGTGTTACAGGAGCACATATTATTACTTGTACTTGCTTAATATTATCATCAATT--TTAGCTTCAATAGCTTTCTATGAAGTAGGTTTCTGTGGTTCACCAGTTTCTATTAAT…
SZ-12|24256-24933|NADH5.mRNA	-------------------------------------------------------------------------------------------------------------------------------------------------------------------------ATGG--ATTTTGATATAAATTAT-TTATC-TATTTTACCTTTTATTAAT-TCTATTTCTAATACAACATTACACACTATTAC-TGGTAATATGTTAGG--TGATGGTTCTATTAGTCTTTCTAAAAATAATAAAGGTAATGGTAAATATTCTATGACTATGGATGTTTATTCTTTAAATTATTTACATTATTTAAATGAGAATATTTATAGTCAA------TTTACTAAT…
SZ-12|25611-26318|NADH5.mRNA	-----------------------------------------------------------------------------------------------------------------------------------------------------------ATGGG-TGTGTTTAATACT--TTAAGAGGTAATAAAA-CTTCTGTATTAGAAGAACAAATAAA-TAAACATGAAACTAAATATCAAGAATTAAACAATAAATATACATC----TTTAT---TAGAAAATAATTTAAATAAATTAGAAACTGAAAGAGAAATAATTGAAGAATCTAATAATTTAAA----AAAAGATGTAGAAGTATTGGAACAAAAATTAAGAAATTCTGTAGAAATCAAAAGA…
SZ-12|26645-27301|NADH5.mRNA	---------------------------------------------------------------------------------------------------------------------------------------------------------------------------------------------------------------------ATGTTATTTAACAATGATGCTGGTATGA-TTGTAACAGCTGTTA---TTGTATTTGGTATGTTTACATATTCTTTTTATAATAATATCTTTACTACTGTGCATAAAAGTG-ATTCATTAGTTAACACTTTACCTAAA-TTGGATTCA-AATGTTCAACT---TGATATATTACCTAGC---CATGG…
SZ-12|27732-29015|NADH5.mRNA	ATGCCTACACCAGTTTCAGCTTTAATTCATGCAGCGACACTAGTTACAGCAGGATTATATTTATTAGTAAGATCATCTCCTTTATTAGAATATAGTTCAACTGCTTTATTAGTTATTACTTTAGTTGGTGCTTCTACTGCTTTCTTTGCCGCTACTTGTGGTTTAGTTCAAAATGATTTAAAAAGAATTATTGCTTTTTCAACAATAAGTCAATTAGGATATATGGTAATGGCAGTAGGATTAAGTCAATA-TAATGTAGCATTAATGCATGTAA-TAAATCACGCCTTCTTTAAAGCATTATTATTCTTAGGAGCCGGAGCAGTAATACATAGTTTTTCAGATCAACAAGATGTAAGAAGATTAGGAGGATTAATAAATTTCT-TACCTTTCACTTAT…
SZ-12|41178-41864|NADH5.mRNA	------------------------------------------------------------------------------------------------------------------------------------------------------------ATGTTCTTTAACTATGATTCAGTGCCATTAGTTGTAACTAGTATAATAATAGGAGGATTATTTAGTTATTCTATTTATAATATCT-TTACAACTAGTACAACTTTACCAACTTACAATACTGTAGGAGTACAAACTGAATCATTAGTTAACACTATACAACCAAATATTGATTCAATATCAGAAT-TACCTGAAACTG--TTTATCCTGTATTAGAACCAACTATCTTACCAAAT---ATAAA…
SZ-13|18416-19285|NADH5.mRNA	-----------------------------------ATGTCTTTCAACTATGATTTACTTTTTGTTGTAGGTTCAGTTATTGTTGGAGGTGTATTTACTTATACTTTTTATAATAATATCTTTACAACTGTTAATAAAAGTGAATCATTAGTTAACACTACTGATAAAGCATCAATATCTAAATTAGATTCAAATATTCAACTTAATAAT-TTATCTAACCATAGTTATATAGATGCTGGAA-TACAAACAGCTAATA---TTCAAGTAGAAGCTAGCGTACAAGCAACTAATACTTATGTAAATGCTGGAATGCAAACTAGTGCTAGAATATGGTTAGAATCTATAAATAATTGGATAAATGAAATATTAGGTTCAACTACTTCGCTTAGCGGTCCTCA…
SZ-13|23032-24041|NADH5.mRNA	------------------------------------------------------------------------------------------------ATGAATCTATCATTACTTTTATTTTTAGTAGGTATTTTAGGATTTATATTAAATAGAAAAAATA-TAATTCTAATGATTATTGCGATAGAATTAAT-GTTAT-TATCTGTAACATTATTAATATTAATTTCTAGTTTTATTTTAC-CTTTATTAGGTTCTTTTGTATCAGGATTTATGGGTAGAAAAATAGGTGTTACAGGAGCACATATTATTACTTGTACTTGCTTAATATTATCATCAATT--TTAGCTTCAATAGCTTTCTATGAAGTAGGTTTCTGTGGTTCACCAGTTTCTATTAAT…
SZ-13|24099-24776|NADH5.mRNA	-------------------------------------------------------------------------------------------------------------------------------------------------------------------------ATGG--ATTTTGATATAAATTAT-TTATC-TATTTTACCTTTTATTAAT-TCTATTTCTAATACAACATTACACACTATTAC-TGGTAATATGTTAGG--TGATGGTTCTATTAGTCTTTCTAAAAATAATAAAGGTAATGGTAAATATTCTATGACTATGGATGTTTATTCTTTAAATTATTTACATTATTTAAATGAGAATATTTATAGTCAA------TTTACTAAT…
SZ-13|25454-26161|NADH5.mRNA	-----------------------------------------------------------------------------------------------------------------------------------------------------------ATGGG-TGTGTTTAATACT--TTAAGAGGTAATAAAA-CTTCTGTATTAGAAGAACAAATAAA-TAAACATGAAACTAAATATCAAGAATTAAACAATAAATATACATC----TTTAT---TAGAAAATAATTTAAATAAATTAGAAACTGAAAGAGAAATAATTGAAGAATCTAATAATTTAAA----AAAAGATGTAGAAGTATTGGAACAAAAATTAAGAAATTCTGTAGAAATCAAAAGA…
SZ-13|26488-27144|NADH5.mRNA	---------------------------------------------------------------------------------------------------------------------------------------------------------------------------------------------------------------------ATGTTATTTAACAATGATGCTGGTATGA-TTGTAACAGCTGTTA---TTGTATTTGGTATGTTTACATATTCTTTTTATAATAATATCTTTACTACTGTGCATAAAAGTG-ATTCATTAGTTAACACTTTACCTAAA-TTGGATTCA-AATGTTCAACT---TGATATATTACCTAGC---CATGG…
SZ-13|27575-28858|NADH5.mRNA	ATGCCTACACCAGTTTCAGCTTTAATTCATGCAGCGACACTAGTTACAGCAGGATTATATTTATTAGTAAGATCATCTCCTTTATTAGAATATAGTTCAACTGCTTTATTAGTTATTACTTTAGTTGGTGCTTCTACTGCTTTCTTTGCCGCTACTTGTGGTTTAGTTCAAAATGATTTAAAAAGAATTATTGCTTTTTCAACAATAAGTCAATTAGGATATATGGTAATGGCAGTAGGATTAAGTCAATA-TAATGTAGCATTAATGCATGTAA-TAAATCACGCCTTCTTTAAAGCATTATTATTCTTAGGAGCCGGAGCAGTAATACATAGTTTTTCAGATCAACAAGATGTAAGAAGATTAGGAGGATTAATAAATTTCT-TACCTTTCACTTAT…
SZ-13|41916-42602|NADH5.mRNA	------------------------------------------------------------------------------------------------------------------------------------------------------------ATGTTCTTTAACTATGATTCAGTGCCATTAGTTGTAACTAGTATAATAATAGGAGGATTATTTAGTTATTCTATTTATAATATCT-TTACAACTAGTACAACTTTACCAACTTACAATACTGTAGGAGTACAAACTGAATCATTAGTTAACACTATACAACCAAATATTGATTCAATATCAGAAT-TACCTGAAACTG--TTTATCCTGTATTAGAACCAACTATCTTACCAAAT---ATAAA…
SZ-14|18441-19310|NADH5.mRNA	-----------------------------------ATGTCTTTCAACTATGATTTACTTTTTGTTGTAGGTTCAGTTATTGTTGGAGGTGTATTTACTTATACTTTTTATAATAATATCTTTACAACTGTTAATAAAAGTGAATCATTAGTTAACACTACTGATAAAGCATCAATATCTAAATTAGATTCAAATATTCAACTTAATAAT-TTATCTAACCATAGTTATATAGATGCTGGAA-TACAAACAGCTAATA---TTCAAGTAGAAGCTAGCGTACAAGCAACTAATACTTATGTAAATGCTGGAATGCAAACTAGTGCTAGAATATGGTTAGAATCTATAAATAATTGGATAAATGAAATATTAGGTTCAACTACTTCGCTTAGCGGTCCTCA…
SZ-14|23071-24494|NADH5.mRNA	------------------------------------------------------------------------------------------------ATGAATCTATCATTACTTTTATTTTTAGTAGGTATTTTAGGATTTATATTAAATAGAAAAAATA-TAATTCTAATGATTATTGCGATAGAATTAAT-GTTAT-TATCTGTAACATTATTAATATTAATTTCTAGTTTTATTTTAC-CTTTATTAGGTTCTTTTGTATCAGGATTTATGGGTAGAAAAATAGGTGTTACAGGAGCACATTTTATTACTTGTACTTGCTTAATATTATCATCAATT--TTAGCTTCAATAGCTTTCTATGAAGTAGGTTTCTGTGGTTCACCAGTTTCTATTAAT…
SZ-14|25500-26207|NADH5.mRNA	-----------------------------------------------------------------------------------------------------------------------------------------------------------ATGGG-TGTGTTTAATACT--TTAAGAGGTAATAAAA-CTTCTGTATTAGAAGAACAAATAAA-TAAACATGAAACTAAATATCAAGAATTAAACAATAAATATACATC----TTTAT---TAGAAAATAATTTAAATAAATTAGAAACTGAAAGAGAAATAATTGAAGAATCTAATAATTTAAA----AAAAGATGTAGAAGTATTGGAACAAAAATTAAGAAATTCTGTAGAAATCAAAAGA…
SZ-14|26534-27190|NADH5.mRNA	---------------------------------------------------------------------------------------------------------------------------------------------------------------------------------------------------------------------ATGTTATTTAACAATGATGCTGGTATGA-TTGTAACAGCTGTTA---TTGTATTTGGTATGTTTACATATTCTTTTTATAATAATATCTTTACTACTGTGCATAAAAGTG-ATTCATTAGTTAACACTTTACCTAAA-TTGGATTCA-AATGTTCAACT---TGATATATTACCTAGC---CATGG…
SZ-14|27621-28904|NADH5.mRNA	ATGCCTACACCAGTTTCAGCTTTAATTCATGCAGCGACACTAGTTACAGCAGGATTATATTTATTAGTAAGATCATCTCCTTTATTAGAATATAGTTCAACTGCTTTATTAGTTATTACTTTAGTTGGTGCTTCTACTGCTTTCTTTGCCGCTACTTGTGGTTTAGTTCAAAATGATTTAAAAAGAATTATTGCTTTTTCAACAATAAGTCAATTAGGATATATGGTAATGGCAGTAGGATTAAGTCAATA-TAATGTAGCATTAATGCATGTAA-TAAATCACGCCTTCTTTAAAGCATTATTATTCTTAGGAGCCGGAGCAGTAATACATAGTTTTTCAGATCAACAAGATGTAAGAAGATTAGGAGGATTAATAAATTTCT-TACCTTTCACTTAT…
SZ-14|43505-44191|NADH5.mRNA	------------------------------------------------------------------------------------------------------------------------------------------------------------ATGTTCTTTAACTATGATTCAGTGCCATTAGTTGTAACTAGTATAATAATAGGAGGATTATTTAGTTATTCTATTTATAATATCT-TTACAACTAGTACAACTTTACCAACTTACAATACTGTAGGAGTACAAACTGAATCATTAGTTAACACTATACAACCAAATATTGATTCAATATCAGAAT-TACCTGAAACTG--TTTATCCTGTATTAGAACCAACTATCTTACCAAAT---ATAAA…
SZ-15|18546-19415|NADH5.mRNA	-----------------------------------ATGTCTTTCAACTATGATTTACTTTTTGTTGTAGGTTCAGTTATTGTTGGAGGTGTATTTACTTATACTTTTTATAATAATATCTTTACAACTGTTAATAAAAGTGAATCATTAGTTAACACTACTGATAAAGCATCAATATCTAAATTAGATTCAAATATTCAACTTAATAAT-TTATCTAACCATAGTTATATAGATGCTGGAA-TACAAACAGCTAATA---TTCAAGTAGAAGCTAGCGTACAAGCAACTAATACTTATGTAAATGCTGGAATGCAAACTAGTGCTAGAATATGGTTAGAATCTATAAATAATTGGATAAATGAAATATTAGGTTCAACTACTTCGCTTAGCGGTCCTCA…
SZ-15|23130-24436|NADH5.mRNA	------------------------------------------------------------------------------------------------ATGAATCTATCATTACTTTTATTTTTAGTAGGTATTTTAGGATTTATATTAAATAGAAAAAATA-TAATTCTAATGATTATTGCGATAGAATTAAT-GTTAT-TATCTGTAACATTATTAATATTAATTTCTAGTTTTATTTTAC-CTTTATTAGGTTCTTTTGTATCAGGATTTATGGGTAGAAAAATAGGTGTAACAGGAGCACATATTATTACTTGTACTTGCTTAATATTATCATCAATT--TTAGCTTCAATAGCTTTCTATGAAGTAGGTTTCTGTGGTTCACCAGTTTCTATTAAT…
SZ-15|25142-25849|NADH5.mRNA	-----------------------------------------------------------------------------------------------------------------------------------------------------------ATGGG-TGTGTTTAATACT--TTAAGAGGTAATAAAA-CTTCTGTATTAGAAGAACAAATAAA-TAAACATGAAACTAAATATCAAGAATTAAACAATAAATATACATC----TTTAT---TAGAAAATAATTTAAATAAATTAGAAACTGAAAGAGAAATAATTGAAGAATCTAATAATTTAAA----AAAAGATGTAGAAGTATTGGAACAAAAATTAAGAAATTCTGTAGAAATCAAAAGA…
SZ-15|26176-26832|NADH5.mRNA	---------------------------------------------------------------------------------------------------------------------------------------------------------------------------------------------------------------------ATGTTATTTAACAATGATGCTGGTATGA-TTGTAACAGCTGTTA---TTGTATTTGGTATGTTTACATATTCTTTTTATAATAATATCTTTACTACTTTGCATAAAAGTG-ATAAATTAGTTAACACTTTACCTAAA-TTGGATTCA-AATGTTCAACT---TGATATATTACCTAGC---CATGG…
SZ-15|27263-28546|NADH5.mRNA	ATGCCTACACCAGTATCAGCTTTAATTCATGCAGCGACACTAGTTACAGCAGGATTATATTTATTAGTAAGATCATCTCCTTTATTAGAATATAGTTCAACTGCTTTATTAGTTATTACTTTAGTTGGTGCTTCTACTGCTTTCTTTGCCGCTACTTGTGGTTTAGTTCAAAATGATTTAAAAAGAATTATTGCTTTTTCAACAATAAGTCAATTAGGATATATGGTAATGGCAGTAGGATTAAGTCAATA-TAATGTAGCATTAATGCATGTAA-TAAATCACGCCTTCTTTAAAGCATTATTATTCTTAGGAGCCGGAGCAGTAATACATAGTTTTTCAGATCAACAAGATGTAAGAAGATTAGGAGGATTAATAAATTTCT-TACCTTTCACTTAT…
SZ-15|40774-41460|NADH5.mRNA	------------------------------------------------------------------------------------------------------------------------------------------------------------ATGTTCTTTAACTATGATTCAGTGCCATTAGTTGTAACTAGTATAATAATAGGAGGATTATTTAGTTATTCTATTTATAATATCT-TTACAACTAGTACAACTTTACCAACTTACAATACTGTAGGAGTACAAACTGAATCATTAGTTAACACTATACAACCAAATATTGATTCAATATCAGAAT-TACCTGAAACTG--TTTATCCTGTATTAGAACCAACTATCTTACCAAAT---ATAAA…
SZ-7|18379-19248|NADH5.mRNA	-----------------------------------ATGTCTTTCAACTATGATTTACTTTTTGTTGTAGGTTCAGTTATTGTTGGAGGTGTATTTACTTATACTTTTTATAATAATATCTTTACAACTGTTAATAAAAGTGAATCATTAGTTAACACTACTGATAAAGCATCAATATCTAAATTAGATTCAAATATTCAACTTAATAAT-TTATCTAACCATAGTTATATAGATGCTGGAA-TACAAACAGCTAATA---TTCAAGTAGAAGCTAGCGTACAAGCAACTAATACTTATGTAAATGCTGGAATGCAAACTAGTGCTAGAATATGGTTAGAATCTATAAATAATTGGATAAATGAAATATTAGGTTCAACTACTTCGCTTAGCGGTCCTCA…
SZ-7|22828-23837|NADH5.mRNA	------------------------------------------------------------------------------------------------ATGAATCTATCATTACTTTTATTTTTAGTAGGTATTTTAGGATTTATATTAAATAGAAAAAATA-TAATTCTAATGATTATTGCGATAGAATTAAT-GTTAT-TATCTGTAACATTATTAATATTAATTTCTAGTTTTATTTTAC-CTTTATTAGGTTCTTTTGTATCAGGATTTATGGGTAGAAAAATAGGTGTTACAGGAGCACATTTTATTACTTGTACTTGCTTAATATTATCATCAATT--TTAGCTTCAATAGCTTTCTATGAAGTAGGTTTCTGTGGTTCACCAGTTTCTATTAAT…
SZ-7|23895-24572|NADH5.mRNA	-------------------------------------------------------------------------------------------------------------------------------------------------------------------------ATGG--ATTTTGATATAAATTAT-TTATC-TATTTTACCTTTTATTAAT-TCTATTTCTAATACAACATTACACACTATTAC-TGGTAATATGTTAGG--TGATGGTTCTATTAGTCTTTCTAATAATAATAAAGGTAATGGTAAATATTCTATGACTATGGATGTTTATTCTTTAAATTATTTACATTATTTAAATGAGAATATTTATAGTCAA------TTTACTAAT…
SZ-7|25251-25958|NADH5.mRNA	-----------------------------------------------------------------------------------------------------------------------------------------------------------ATGGG-TGTGTTTAATACT--TTAAGAGGTAATAAAA-CTTCTGTATTAGAAGAACAAATAAA-TAAACATGAAACTAAATATCAAGAATTAAACAATAAATATACATC----TTTAT---TAGAAAATAATTTAAATAAATTAGAAACTGAAAGAGAAATAATTGAAGAATCTAATAATTTAAA----AAAAGATGTAGAAGTATTGGAACAAAAATTAAGAAATTCTGTAGAAATCAAAAGA…
SZ-7|26285-26941|NADH5.mRNA	---------------------------------------------------------------------------------------------------------------------------------------------------------------------------------------------------------------------ATGTTATTTAACAATGATGCTGGTATGA-TTGTAACAGCTGTTA---TTGTATTTGGTATGTTTACATATTCTTTTTATAATAATATCTTTACTACTGTGCATAAAAGTG-ATTCATTAGTTAACACTTTACCTAAA-TTGGATTCA-AATGTTCAACT---TGATATATTACCTAGC---CATGG…
SZ-7|27372-29922|NADH5.mRNA	ATGCCTACACCAGTATCAGCTTTAATTCATGCAGCGACACTAGTTACAGCAGGATTATATTTATTAGTAAGATCATCTCCTTTATTAGAATATAGTTCAACTGCTTTATTAGTTATTACTTTAGTTGGTGCTTCTACTGCTTTCTTTGCCGCTACTTGTGGTTTAGTTCAAAATGATTTAAAAAGAATTATTGCTTTTTCAACAATAAGTCAATTAGGATATATGGTAATGGCAGTAGGATTAAGTCAATA-TAATGTAGCATTAATGCATGTAA-TAAATCACGCCTTCTTTAAAGCATTATTATTCTTAGGAGCCGGAGCAGTAATACATAGTTTTTCAGATCAACAAGATGTAAGAAGATTAGGAGGATTAATAAATTTCT-TACCTTTCACTTAT…
SZ-7|40793-41479|NADH5.mRNA	------------------------------------------------------------------------------------------------------------------------------------------------------------ATGTTCTTTAACTATGATTCAGTGCCATTAGTTGTAACTAGTATAATAATAGGAGGATTATTTAGTTATTCTATTTATAATATCT-TTACAACTAGTACAACTTTACCAACTTACAATACTGTAGGAGTACAAACTGAATCATTAGTTAACACTATACAACCAAATATTGATTCAATATCAGAAT-TACCTGAAACTG--TTTATCCTGTATTAGAACCAACTATCTTACCAAAT---ATAAA…
SZ-8|18369-19238|NADH5.mRNA	-----------------------------------ATGTCTTTCAACTATGATTTACTTTTTGTTGTAGGTTCAGTTATTGTTGGAGGTGTATTTACTTATACTTTTTATAATAATATCTTTACAACTGTTAATAAAAGTGAATCATTAGTTAACACTACTGATAAAGCATCAATATCTAAATTAGATTCAAATATTCAACTTAATAAT-TTATCTAACCATAGTTATATAGATGCTGGAA-TACAAACAGCTAATA---TTCAAGTAGAAGCTAGCGTACAAGCAACTAATACTTATGTAAATGCTGGAATGCAAACTAGTGCTAGAATATGGTTAGAATCTATAAATAATTGGATAAATGAAATATTAGGTTCAACTACTTCGCTTAGCGGTCCTCA…
SZ-8|22818-23827|NADH5.mRNA	------------------------------------------------------------------------------------------------ATGAATCTATCATTACTTTTATTTTTAGTAGGTATTTTAGGATTTATATTAAATAGAAAAAATA-TAATTCTAATGATTATTGCGATAGAATTAAT-GTTAT-TATCTGTAACATTATTAATATTAATTTCTAGTTTTATTTTAC-CTTTATTAGGTTCTTTTGTATCAGGATTTATGGGTAGAAAAATAGGTGTTACAGGAGCACATTTTATTACTTGTACTTGCTTAATATTATCATCAATT--TTAGCTTCAATAGCTTTCTATGAAGTAGGTTTCTGTGGTTCACCAGTTTCTATTAAT…
SZ-8|23885-24562|NADH5.mRNA	-------------------------------------------------------------------------------------------------------------------------------------------------------------------------ATGG--ATTTTGATATAAATTAT-TTATC-TATTTTACCTTTTATTAAT-TCTATTTCTAATACAACATTACACACTATTAC-TGGTAATATGTTAGG--TGATGGTTCTATTAGTCTTTCTAATAATAATAAAGGTAATGGTAAATATTCTATGACTATGGATGTTTATTCTTTAAATTATTTACATTATTTAAATGAGAATATTTATAGTCAA------TTTACTAAT…
SZ-8|25241-25948|NADH5.mRNA	-----------------------------------------------------------------------------------------------------------------------------------------------------------ATGGG-TGTGTTTAATACT--TTAAGAGGTAATAAAA-CTTCTGTATTAGAAGAACAAATAAA-TAAACATGAAACTAAATATCAAGAATTAAACAATAAATATACATC----TTTAT---TAGAAAATAATTTAAATAAATTAGAAACTGAAAGAGAAATAATTGAAGAATCTAATAATTTAAA----AAAAGATGTAGAAGTATTGGAACAAAAATTAAGAAATTCTGTAGAAATCAAAAGA…
SZ-8|26276-26932|NADH5.mRNA	---------------------------------------------------------------------------------------------------------------------------------------------------------------------------------------------------------------------ATGTTATTTAACAATGATGCTGGTATGA-TTGTAACAGCTGTTA---TTGTATTTGGTATGTTTACATATTCTTTTTATAATAATATCTTTACTACTTTGCATAAAAGTG-ATAAATTAGTTAACACTTTACCTAAA-TTGGATTCA-AATGTTCAACT---TGATATATTACCTAGC---CATGG…
SZ-8|27363-29913|NADH5.mRNA	ATGCCTACACCAGTATCAGCTTTAATTCATGCAGCGACACTAGTTACAGCAGGATTATATTTATTAGTAAGATCATCTCCTTTATTAGAATATAGTTCAACTGCTTTATTAGTTATTACTTTAGTTGGTGCTTCTACTGCTTTCTTTGCCGCTACTTGTGGTTTAGTTCAAAATGATTTAAAAAGAATTATTGCTTTTTCAACAATAAGTCAATTAGGATATATGGTAATGGCAGTAGGATTAAGTCAATA-TAATGTAGCATTAATGCATGTAA-TAAATCACGCCTTCTTTAAAGCATTATTATTCTTAGGAGCCGGAGCAGTAATACATAGTTTTTCAGATCAACAAGATGTAAGAAGATTAGGAGGATTAATAAATTTCT-TACCTTTCACTTAT…
SZ-8|40784-41470|NADH5.mRNA	------------------------------------------------------------------------------------------------------------------------------------------------------------ATGTTCTTTAACTATGATTCAGTGCCATTAGTTGTAACTAGTATAATAATAGGAGGATTATTTAGTTATTCTATTTATAATATCT-TTACAACTAGTACAACTTTACCAACTTACAATACTGTAGGAGTACAAACTGAATCATTAGTTAACACTATACAACCAAATATTGATTCAATATCAGAAT-TACCTGAAACTG--TTTATCCTGTATTAGAACCAACTATCTTACCAAAT---ATAAA…
TT-3|18507-19376|NADH5.mRNA	-----------------------------------ATGTCTTTCAACTATGATTTACTTTTTGTTGTAGGTTCAGTTATTGTTGGAGGTGTATTTACTTATACTTTTTATAATAATATCTTTACAACTGTTAATAAAAGTGAATCATTAGTTAACACTACTGATAAAGCATCAATATCTAAATTAGATTCAAATATTCAACTTAATAAT-TTATCTAACCATAGTTATATAGATGCTGGAA-TACAAACAGCTAATA---TTCAAGTAGAAGCTAGCGTACAAGCAACTAATACTTATGTAAATGCTGGAATGCAAACTAGTGCTAGAATATGGTTAGAATCTATAAATAATTGGATAAATGAAATATTAGGTTCAACTACTTCGCTTAGCGGTCCTCA…
TT-3|23018-24027|NADH5.mRNA	------------------------------------------------------------------------------------------------ATGAATCTATCATTACTTTTATTTTTAGTAGGTATTTTAGGATTTATATTAAATAGAAAAAATA-TAATTCTAATGATTATTGCGATAGAATTAAT-GTTAT-TATCTGTAACATTATTAATATTAATTTCTAGTTTTATTTTAC-CTTTATTAGGTTCTTTTGTATCAGGATTTATGGGTAGAAAAATAGGTGTTACAGGAGCACATATTATTACTTGTACTTGCTTAATATTATCATCAATT--TTAGCTTCAATAGCTTTCTATGAAGTAGGTTTCTGTGGTTCACCAGTTTCTATTAAT…
TT-3|24085-24762|NADH5.mRNA	-------------------------------------------------------------------------------------------------------------------------------------------------------------------------ATGG--ATTTTGATATAAATTAT-TTATC-TATTTTACCTTTTATTAAT-TCTATTTCTAATACAACATTACACACTATTAC-TGGTAATATGTTAGG--TGATGGTTCTATTAGTCTTTCTAATAATAATAAAGGTAATGGTAAATATTCTATGACTATGGATGTTTATTCTTTAAATTATTTACATTATTTAAATGAGAATATTTATAGTCAA------TTTACTAAT…
TT-3|25441-26148|NADH5.mRNA	-----------------------------------------------------------------------------------------------------------------------------------------------------------ATGGG-TGTGTTTAATACT--TTAAGAGGTAATAAAA-CTTCTGTATTAGAAGAACAAATAAA-TAAACATGAAACTAAATATCAAGAATTAAACAATAAATATACATC----TTTAT---TAGAAAATAATTTAAATAAATTAGAAACTGAAAGAGAAATAATTGAAGAATCTAATAATTTAAA----AAAAGATGTAGAAGTATTGGAACAAAAATTAAGAAATTCTGTAGAAATCAAAAGA…
TT-3|26476-27132|NADH5.mRNA	---------------------------------------------------------------------------------------------------------------------------------------------------------------------------------------------------------------------ATGTTATTTAACAATGATGCTGGTATGA-TTGTAACAGCTGTTA---TTGTATTTGGTATGTTTACATATTCTTTTTATAATAATATCTTTACTACTGTGCATAAAAGTG-ATTCATTAGTTAACACTTTACCTAAA-TTGGATTCA-AATGTTCAACT---TGATATATTACCTAGC---CATGG…
TT-3|27563-28846|NADH5.mRNA	ATGCCTACACCAGTATCAGCTTTAATTCATGCAGCGACACTAGTTACAGCAGGATTATATTTATTAGTAAGATCATCTCCTTTATTAGAATATAGTTCAACTGCTTTATTAGTTATTACTTTAGTTGGTGCTTCTACTGCTTTCTTTGCCGCTACTTGTGGTTTAGTTCAAAATGATTTAAAAAGAATTATTGCTTTTTCAACAATAAGTCAATTAGGATATATGGTAATGGCAGTAGGATTAAGTCAATA-TAATGTAGCATTAATGCATGTAA-TAAATCACGCCTTCTTTAAAGCATTATTATTCTTAGGAGCCGGAGCAGTAATACATAGTTTTTCAGATCAACAAGATGTAAGAAGATTAGGAGGATTAATAAATTTCT-TACCTTTCACTTAT…
TT-3|40949-41635|NADH5.mRNA	------------------------------------------------------------------------------------------------------------------------------------------------------------ATGTTCTTTAACTATGATTCAGTGCCATTAGTTGTAACTAGTATAATAATAGGAGGATTATTTAGTTATTCTATTTATAATATCT-TTACAACTAGTACAACTTTACCAACTTACAATACTGTAGGAGTACAAACTGAATCATTAGTTAACACTATACAACCAAATATTGATTCAATATCAGAAT-TACCTGAAACTG--TTTATCCTGTATTAGAACCAACTATCTTACCAAAT---ATAAA…
TT-5|18513-19382|NADH5.mRNA	-----------------------------------ATGTCTTTCAACTATGATTTACTTTTTGTTGTAGGTTCAGTTATTGTTGGAGGTGTATTTACTTATACTTTTTATAATAATATCTTTACAACTGTTAATAAAAGTGAATCATTAGTTAACACTACTGATAAAGCATCAATATCTAAATTAGATTCAAATATTCAACTTAATAAT-TTATCTAACCATAGTTATATAGATGCTGGAA-TACAAACAGCTAATA---TTCAAGTAGAAGCTAGCGTACAAGCAACTAATACTTATGTAAATGCTGGAATGCAAACTAGTGCTAGAATATGGTTAGAATCTATAAATAATTGGATAAATGAAATATTAGGTTCAACTACTTCGCTTAGCGGTCCTCA…
TT-5|23025-24034|NADH5.mRNA	------------------------------------------------------------------------------------------------ATGAATCTATCATTACTTTTATTTTTAGTAGGTATTTTAGGATTTATATTAAATAGAAAAAATA-TAATTCTAATGATTATTGCGATAGAATTAAT-GTTAT-TATCTGTAACATTATTAATATTAATTTCTAGTTTTATTTTAC-CTTTATTAGGTTCTTTTGTATCAGGATTTATGGGTAGAAAAATAGGTGTTACAGGAGCACATATTATTACTTGTACTTGCTTAATATTATCATCAATT--TTAGCTTCAATAGCTTTCTATGAAGTAGGTTTCTGTGGTTCACCAGTTTCTATTAAT…
TT-5|24092-24769|NADH5.mRNA	-------------------------------------------------------------------------------------------------------------------------------------------------------------------------ATGG--ATTTTGATATAAATTAT-TTATC-TATTTTACCTTTTATTAAT-TCTATTTCTAATACAACATTACACACTATTAC-TGGTAATATGTTAGG--TGATGGTTCTATTAGTCTTTCTAATAATAATAAAGGTAATGGTAAATATTCTATGACTATGGATGTTTATTCTTTAAATTATTTACATTATTTAAATGAGAATATTTATAGTCAA------TTTACTAAT…
TT-5|25448-26155|NADH5.mRNA	-----------------------------------------------------------------------------------------------------------------------------------------------------------ATGGG-TGTGTTTAATACT--TTAAGAGGTAATAAAA-CTTCTGTATTAGAAGAACAAATAAA-TAAACATGAAACTAAATATCAAGAATTAAACAATAAATATACATC----TTTAT---TAGAAAATAATTTAAATAAATTAGAAACTGAAAGAGAAATAATTGAAGAATCTAATAATTTAAA----AAAAGATGTAGAAGTATTGGAACAAAAATTAAGAAATTCTGTAGAAATCAAAAGA…
TT-5|26483-27139|NADH5.mRNA	---------------------------------------------------------------------------------------------------------------------------------------------------------------------------------------------------------------------ATGTTATTTAACAATGATGCTGGTATGA-TTGTAACAGCTGTTA---TTGTATTTGGTATGTTTACATATTCTTTTTATAATAATATCTTTACTACTGTGCATAAAAGTG-ATTCATTAGTTAACACTTTACCTAAA-TTGGATTCA-AATGTTCAACT---TGATATATTACCTAGC---CATGG…
TT-5|27570-30127|NADH5.mRNA	ATGCCTACACCAGTATCAGCTTTAATTCATGCAGCGACACTAGTTACAGCAGGATTATATTTATTAGTAAGATCATCTCCTTTATTAGAATATAGTTCAACTGCTTTATTAGTTATTACTTTAGTTGGTGCTTCTACTGCTTTCTTTGCCGCTACTTGTGGTTTAGTTCAAAATGATTTAAAAAGAATTATTGCTTTTTCAACAATAAGTCAATTAGGATATATGGTAATGGCAGTAGGATTAAGTCAATA-TAATGTAGCATTAATGCATGTAA-TAAATCACGCCTTCTTTAAAGCATTATTATTCTTAGGAGCCGGAGCAGTAATACATAGTTTTTCAGATCAACAAGATGTAAGAAGATTAGGAGGATTAATAAATTTCT-TACCTTTCACTTAT…
TT-5|40963-41649|NADH5.mRNA	------------------------------------------------------------------------------------------------------------------------------------------------------------ATGTTCTTTAACTATGATTCAGTGCCATTAGTTGTAACTAGTATAATAATAGGAGGATTATTTAGTTATTCTATTTATAATATCT-TTACAACTAGTACAACTTTACCAACTTACAATACTGTAGGAGTACAAACTGAATCATTAGTTAACACTATACAACCAAATATTGATTCAATATCAGAAT-TACCTGAAACTG--TTTATCCTGTATTAGAACCAACTATCTTACCAAAT---ATAAA…
YL-14|18522-19391|NADH5.mRNA	---------------------------------------------------------------------------ATGTCTTTCAACTATGATTTACTT-----TTTGTTAATAATATCTTTACAACTGTTAATAAAAGTGAATCATTAGTTAACACTACTGATAAAGCATCAATATCTAAATTAGATTCAAATATTCAACTTAATAAT-TTATCTAACCATAGTTATATAGATGCTGGAA-TACAAACAGCTAATA---TTCAAGTAGAAGCTAGCGTACAAGCAACTAATACTTATGTAAATGCTGGAATGCAAACTAGTGCTAGAATATGGTTAGAATCTATAAATAATTGGATAAATGAAATATTAGGTTCAACTACTTCGCTTAGCGGTCCTCA…
YL-14|23152-24161|NADH5.mRNA	------------------------------------------------------------------------------------------------ATGAATCTATCATTACTTTTATTTTTAGTAGGTATTTTAGGATTTATATTAAATAGAAAAAATA-TAATTCTAATGATTATTGCGATAGAATTAAT-GTTAT-TATCTGTAACATTATTAATATTAATTTCTAGTTTTATTTTAC-CTTTATTAGGTTCTTTTGTATCAGGATTTATGGGTAGAAAAATAGGTGTTACAGGAGCACATATTATTACTTGTACTTGCTTAATATTATCATCAATT--TTAGCTTCAATAGCTTTCTATGAAGTAGGTTTCTGTGGTTCACCAGTTTCTATTAAT…
YL-14|24219-24896|NADH5.mRNA	-------------------------------------------------------------------------------------------------------------------------------------------------------------------------ATGG--ATTTTGATATAAATTAT-TTATC-TATTTTACCTTTTATTAAT-TCTATTTCTAATACAACATTACACACTATTAC-TGGTAATATGTTAGG--TGATGGTTCTATTAGTCTTTCTAAAAATAATAAAGGTAATGGTAAATATTCTATGACTATGGATGTTTATTCTTTAAATTATTTACATTATTTAAATGAGAATATTTATAGTCAA------TTTACTAAT…
YL-14|25575-26282|NADH5.mRNA	-----------------------------------------------------------------------------------------------------------------------------------------------------------ATGGG-TGTGTTTAATACT--TTAAGAGGTAATAAAA-CTTCTGTATTAGAAGAACAAATAAA-TAAACATGAAACTAAATATCAAGAATTAAACAATAAATATACATC----TTTAT---TAGAAAATAATTTAAATAAATTAGAAACTGAAAGAGAAATAATTGAAGAATCTAATAATTTAAA----AAAAGATGTAGAAGTATTGGAACAAAAATTAAGAAATTCTGTAGAAATCAAAAGA…
YL-14|26609-27265|NADH5.mRNA	---------------------------------------------------------------------------------------------------------------------------------------------------------------------------------------------------------------------ATGTTATTTAACAATGATGCTGGTATGA-TTGTAACAGCTGTTA---TTGTATTTGGTATGTTTACATATTCTTTTTATAATAATATCTTTACTACTGTGCATAAAAGTG-ATTCATTAGTTAACACTTTACCTAAA-TTGGATTCA-AATGTTCAACT---TGATATATTACCTAGC---CATGG…
YL-14|27696-28979|NADH5.mRNA	ATGCCTACACCAGTATCAGCTTTAATTCATGCAGCGACACTAGTTACAGCAGGATTATATTTATTAGTAAGATCATCTCCTTTATTAGAATATAGTTCAACTGCTTTATTAGTTATTACTTTAGTTGGTGCTTCTACTGCTTTCTTTGCCGCTACTTGTGGTTTAGTTCAAAATGATTTAAAAAGAATTATTGCTTTTTCAACAATAAGTCAATTAGGATATATGGTAATGGCAGTAGGATTAAGTCAATA-TAATGTAGCATTAATGCATGTAA-TAAATCACGCCTTCTTTAAAGCATTATTATTCTTAGGAGCCGGAGCAGTAATACATAGTTTTTCAGATCAACAAGATGTAAGAAGATTAGGAGGATTAATAAATTTCT-TACCTTTCACTTAT…
YL-14|40971-41657|NADH5.mRNA	------------------------------------------------------------------------------------------------------------------------------------------------------------ATGTTCTTTAACTATGATTCAGTGCCATTAGTTGTAACTAGTATAATAATAGGAGGATTATTTAGTTATTCTATTTATAATATCT-TTACAACTAGTACAACTTTACCAACTTACAATACTGTAGGAGTACAAACTGAATCATTAGTTAACACTATACAACCAAATATTGATTCAATATCAGAAT-TACCTGAAACTG--TTTATCCTGTATTAGAACCAACTATCTTACCAAAT---ATAAA…
YL-15|18527-19396|NADH5.mRNA	-----------------------------------ATGTCTTTCAACTATGATTTACTTTTTGTTGTAGGTTCAGTTATTGTTGGAGGTGTATTTACTTATACTTTTTATAATAATATCTTTACAACTGTTAATAAAAGTGAATCATTAGTTAACACTACTGATAAAGCATCAATATCTAAATTAGATTCAAATATTCAACTTAATAAT-TTATCTAACCATAGTTATATAGATGCTGGAA-TACAAACAGCTAATA---TTCAAGTAGAAGCTAGCGTACAAGCAACTAATACTTATGTAAATGCTGGAATGCAAACTAGTGCTAGAATATGGTTAGAATCTATAAATAATTGGATAAATGAAATATTAGGTTCAACTACTTCGCTTAGCGGTCCTCA…
YL-15|24540-25534|NADH5.mRNA	------------------------------------------------------------------------------------------------ATGAATCTATCATTACTTTTATTTTTAGTAGGTATTTTAGGATTTATATTAAATAGAAAAAATA-TAATTCTAATGATTATTGCGATAGAATTAAT-GTTAT-TATCTGTAACATTATTAATATTAATTTCTAGTTTTATTTTAC-CTTTATTAGGTTCTTTTGTATCAGGATTTATGGGTAGAAAAATAGGTGTAACAGGAGCACATATTATTACTTGTACTTGCTTAATATTATCATCAATT--TTAGCTTCAATAGCTTTCTATGAAGTAGGTTTCTGTGGTTCACCAGTTTCTATTAAT…
YL-15|25613-26290|NADH5.mRNA	-------------------------------------------------------------------------------------------------------------------------------------------------------------------------ATGG--ATTATGATATAAATTAT-TTATC-TATTTTTCCTCTTATTAAT-TCTATTTCTAATACAACATTACATACTATTAC-TGGTAATATGTTAGG--TGATGGTTCTATTAGTCTTTCTAAATTTAATAAAGGTGAAGGTAAATATTCTATGACTATGGATGTTTATTCTTTAAATTATTTACATTATTTAAATGAGAATATTTATAGTCAA------TTTACTAAT…
YL-15|26969-27676|NADH5.mRNA	-----------------------------------------------------------------------------------------------------------------------------------------------------------ATGGG-TGTGTTTAATACT--TTAAGAGGTAATAAAA-CTTCTGTATTAGAAGAACAAATAAA-TAAACATGAAACTAAATATCAAGAATTAAACAATAAATATACATC----TTTAT---TAGAAAATAATTTAAATAAATTAGAAACTGAAAGAGAAATAATTGAAGAATCTAATAATTTAAA----AAAAGATGTAGAAGTATTGGAACAAAAATTAAGAAATTCTGTAGAAATCAAAAGA…
YL-15|28004-28660|NADH5.mRNA	---------------------------------------------------------------------------------------------------------------------------------------------------------------------------------------------------------------------ATGTTATTTAACAATGATGCTGGTATGA-TTGTAACAGCTGTTA---TTGTATTTGGTATGTTTACATATTCTTTTTATAATAATATCTTTACTACTGTGCATATAATTA-AATCATTAATTAACACTTTACCTAAA-TTGGATTCA-AATGTTCAACT---TGATATATTACCTAGC---CATGG…
YL-15|29091-30374|NADH5.mRNA	ATGCCTACACCAGTATCAGCTTTAATTCATGCAGCGACACTAGTTACAGCAGGATTATATTTATTAGTAAGATCATCTCCTTTATTAGAATATAGTTCAACTGCTTTATTAGTTATTACTTTAGTTGGTGCTTCTACTGCTTTCTTTGCCGCTACTTGTGGTTTAGTTCAAAATGATTTAAAAAGAATTATTGCTTTTTCAACAATAAGTCAATTAGGATATATGGTAATGGCAGTAGGATTAAGTCAATA-TAATGTAGCATTAATGCATGTAA-TAAATCACGCCTTCTTTAAAGCATTATTATTCTTAGGAGCCGGAGCAGTAATACATAGTTTTTCAGATCAACAAGATGTAAGAAGATTAGGAGGATTAATAAATTTCT-TACCTTTCACTTAT…
YL-15|42177-42863|NADH5.mRNA	------------------------------------------------------------------------------------------------------------------------------------------------------------ATGTTCTTTAACTATGATTCAGTGCCATTAGTTGTAACTAGTATAATAATAGGAGGATTATTTAGTTATTCTATTTATAATATCT-TTACAACTAGTACAACTTTACCAACTTACAATACTGTAGGAGTACAAACTGAATCATTAGTTAACACTATACAACCAAATATTGATTCAATATCAGAAT-TACCTGAAACTG--TTTATCCTGTATTAGAACCAACTATCTTACCAAAT---ATAAA…
YL-2|18517-19386|NADH5.mRNA	-----------------------------------ATGTCTTTCAACTATGATTTACTTTTTGTTGTAGGTTCAGTTATTGTTGGAGGTGTATTTACTTATACTTTTTATAATAATATCTTTACAACTGTTAATAAAAGTGAATCATTAGTTAACACTACTGATAAAGCATCAATATCTAAATTAGATTCAAATATTCAACTTAATAAT-TTATCTAACCATAGTTATATAGATGCTGGAA-TACAAACAGCTAATA---TTCAAGTAGAAGCTAGCGTACAAGCAACTAATACTTATGTAAATGCTGGAATGCAAACTAGTGCTAGAATATGGTTAGAATCTATAAATAATTGGATAAATGAAATATTAGGTTCAACTACTTCGCTTAGCGGTCCTCA…
YL-2|23146-24155|NADH5.mRNA	------------------------------------------------------------------------------------------------ATGAATCTATCATTACTTTTATTTTTAGTAGGTATTTTAGGATTTATATTAAATAGAAAAAATA-TAATTCTAATGATTATTGCGATAGAATTAAT-GTTAT-TATCTGTAACATTATTAATATTAATTTCTAGTTTTATTTTAC-CTTTATTAGGTTCTTTTGTATCAGGATTTATGGGTAGAAAAATAGGTGTTACAGGAGCACATATTATTACTTGTACTTGCTTAATATTATCATCAATT--TTAGCTTCAATAGCTTTCTATGAAGTAGGTTTCTGTGGTTCACCAGTTTCTATTAAT…
YL-2|24213-24890|NADH5.mRNA	-------------------------------------------------------------------------------------------------------------------------------------------------------------------------ATGG--ATTTTGATATAAATTAT-TTATC-TATTTTACCTTTTATTAAT-TCTATTTCTAATACAACATTACACACTATTAC-TGGTAATATGTTAGG--TGATGGTTCTATTAGTCTTTCTAAAAATAATAAAGGTAATGGTAAATATTCTATGACTATGGATGTTTATTCTTTAAATTATTTACATTATTTAAATGAGAATATTTATAGTCAA------TTTACTAAT…
YL-2|25569-26276|NADH5.mRNA	-----------------------------------------------------------------------------------------------------------------------------------------------------------ATGGG-TGTGTTTAATACT--TTAAGAGGTAATAAAA-CTTCTGTATTAGAAGAACAAATAAA-TAAACATGAAACTAAATATCAAGAATTAAACAATAAATATACATC----TTTAT---TAGAAAATAATTTAAATAAATTAGAAACTGAAAGAGAAATAATTGAAGAATCTAATAATTTAAA----AAAAGATGTAGAAGTATTGGAACAAAAATTAAGAAATTCTGTAGAAATCAAAAGA…
YL-2|26603-27259|NADH5.mRNA	---------------------------------------------------------------------------------------------------------------------------------------------------------------------------------------------------------------------ATGTTATTTAACAATGATGCTGGTATGA-TTGTAACAGCTGTTA---TTGTATTTGGTATGTTTACATATTCTTTTTATAATAATATCTTTACTACTGTGCATAAAAGTG-ATTCATTAGTTAACACTTTACCTAAA-TTGGATTCA-AATGTTCAACT---TGATATATTACCTAGC---CATGG…
YL-2|27690-28973|NADH5.mRNA	ATGCCTACACCAGTATCAGCTTTAATTCATGCAGCGACACTAGTTACAGCAGGATTATATTTATTAGTAAGATCATCTCCTTTATTAGAATATAGTTCAACTGCTTTATTAGTTATTACTTTAGTTGGTGCTTCTACTGCTTTCTTTGCCGCTACTTGTGGTTTAGTTCAAAATGATTTAAAAAGAATTATTGCTTTTTCAACAATAAGTCAATTAGGATATATGGTAATGGCAGTAGGATTAAGTCAATA-TAATGTAGCATTAATGCATGTAA-TAAATCACGCCTTCTTTAAAGCATTATTATTCTTAGGAGCCGGAGCAGTAATACATAGTTTTTCAGATCAACAAGATGTAAGAAGATTAGGAGGATTAATAAATTTCT-TACCTTTCACTTAT…
YL-2|40965-41651|NADH5.mRNA	------------------------------------------------------------------------------------------------------------------------------------------------------------ATGTTCTTTAACTATGATTCAGTGCCATTAGTTGTAACTAGTATAATAATAGGAGGATTATTTAGTTATTCTATTTATAATATCT-TTACAACTAGTACAACTTTACCAACTTACAATACTGTAGGAGTACAAACTGAATCATTAGTTAACACTATACAACCAAATATTGATTCAATATCAGAAT-TACCTGAAACTG--TTTATCCTGTATTAGAACCAACTATCTTACCAAAT---ATAAA…
YL-5|18441-19310|NADH5.mRNA	-----------------------------------ATGTCTTTCAACTATGATTTACTTTTTGTTGTAGGTTCAGTTATTGTTGGAGGTGTATTTACTTATACTTTTTATAATAATATCTTTACAACTGTTAATAAAAGTGAATCATTAGTTAACACTACTGATAAAGCATCAATATCTAAATTAGATTCAAATATTCAACTTAATAAT-TTATCTAACCATAGTTATATAGATGCTGGAA-TACAAACAGCTAATA---TTCAAGTAGAAGCTAGCGTACAAGCAACTAATACTTATGTAAATGCTGGAATGCAAACTAGTGCTAGAATATGGTTAGAATCTATAAATAATTGGATAAATGAAATATTAGGTTCAACTACTTCGCTTAGCGGTCCTCA…
YL-5|23043-24037|NADH5.mRNA	------------------------------------------------------------------------------------------------ATGAATCTATCATTACTTTTATTTTTAGTAGGTATTTTAGGATTTATATTAAATAGAAAAAATA-TAATTCTAATGATTATTGCGATAGAATTAAT-GTTAT-TATCTGTAACATTATTAATATTAATTTCTAGTTTTATTTTAC-CTTTATTAGGTTCTTTTGTATCAGGATTTATGGGTAGAAAAATAGGTGTAACAGGAGCACATATTATTACTTGTACTTGCTTAATATTATCATCAATT--TTAGCTTCAATAGCTTTCTATGAAGTAGGTTTCTGTGGTTCACCAGTTTCTATTAAT…
YL-5|24116-24793|NADH5.mRNA	-------------------------------------------------------------------------------------------------------------------------------------------------------------------------ATGG--ATTATGATATAAATTAT-TTATC-TATTTTTCCTCTTATTAAT-TCTATTTCTAATACAACATTACATACTATTAC-TGGTAATATGTTAGG--TGATGGTTCTATTAGTCTTTCTAAATTTAATAAAGGTGAAGGTAAATATTCTATGACTATGGATGTTTATTCTTTAAATTATTTACATTATTTAAATGAGAATATTTATAGTCAA------TTTACTAAT…
YL-5|25472-26179|NADH5.mRNA	-----------------------------------------------------------------------------------------------------------------------------------------------------------ATGGG-TGTGTTTAATACT--TTAAGAGGTAATAAAA-CTTCTGTATTAGAAGAACAAATAAA-TAAACATGAAACTAAATATCAAGAATTAAACAATAAATATACATC----TTTAT---TAGAAAATAATTTAAATAAATTAGAAACTGAAAGAGAAATAATTGAAGAATCTAATAATTTAAA----AAAAGATGTAGAAGTATTGGAACAAAAATTAAGAAATTCTGTAGAAATCAAAAGA…
YL-5|26507-27163|NADH5.mRNA	---------------------------------------------------------------------------------------------------------------------------------------------------------------------------------------------------------------------ATGTTATTTAACAATGATGCTGGTATGA-TTGTAACAGCTGTTA---TTGTATTTGGTATGTTTACATATTCTTTTTATAATAATATCTTTACTACTGTGCATATAATTA-AATCATTAATTAACACTTTACCTAAA-TTGGATTCA-AATGTTCAACT---TGATATATTACCTAGC---CATGG…
YL-5|27594-28877|NADH5.mRNA	ATGCCTACACCAGTATCAGCTTTAATTCATGCAGCGACACTAGTTACAGCAGGATTATATTTATTAGTAAGATCATCTCCTTTATTAGAATATAGTTCAACTGCTTTATTAGTTATTACTTTAGTTGGTGCTTCTACTGCTTTCTTTGCCGCTACTTGTGGTTTAGTTCAAAATGATTTAAAAAGAATTATTGCTTTTTCAACAATAAGTCAATTAGGATATATGGTAATGGCAGTAGGATTAAGTCAATA-TAATGTAGCATTAATGCATGTAA-TAAATCACGCCTTCTTTAAAGCATTATTATTCTTAGGAGCCGGAGCAGTAATACATAGTTTTTCAGATCAACAAGATGTAAGAAGATTAGGAGGATTAATAAATTTCT-TACCTTTCACTTAT…
YL-5|40680-41366|NADH5.mRNA	------------------------------------------------------------------------------------------------------------------------------------------------------------ATGTTCTTTAACTATGATTCAGTGCCATTAGTTGTAACTAGTATAATAATAGGAGGATTATTTAGTTATTCTATTTATAATATCT-TTACAACTAGTACAACTTTACCAACTTACAATACTGTAGGAGTACAAACTGAATCATTAGTTAACACTATACAACCAAATATTGATTCAATATCAGAAT-TACCTGAAACTG--TTTATCCTGTATTAGAACCAACTATCTTACCAAAT---ATAAA…
YL-6|18516-19385|NADH5.mRNA	-----------------------------------ATGTCTTTCAACTATGATTTACTTTTTGTTGTAGGTTCAGTTATTGTTGGAGGTGTATTTACTTATACTTTTTATAATAATATCTTTACAACTGTTAATAAAAGTGAATCATTAGTTAACACTACTGATAAAGCATCAATATCTAAATTAGATTCAAATATTCAACTTAATAAT-TTATCTAACCATAGTTATATAGATGCTGGAA-TACAAACAGCTAATA---TTCAAGTAGAAGCTAGCGTACAAGCAACTAATACTTATGTAAATGCTGGAATGCAAACTAGTGCTAGAATATGGTTAGAATCTATAAATAATTGGATAAATGAAATATTAGGTTCAACTACTTCGCTTAGCGGTCCTCA…
YL-6|23146-24155|NADH5.mRNA	------------------------------------------------------------------------------------------------ATGAATCTATCATTACTTTTATTTTTAGTAGGTATTTTAGGATTTATATTAAATAGAAAAAATA-TAATTCTAATGATTATTGCGATAGAATTAAT-GTTAT-TATCTGTAACATTATTAATATTAATTTCTAGTTTTATTTTAC-CTTTATTAGGTTCTTTTGTATCAGGATTTATGGGTAGAAAAATAGGTGTTACAGGAGCACATATTATTACTTGTACTTGCTTAATATTATCATCAATT--TTAGCTTCAATAGCTTTCTATGAAGTAGGTTTCTGTGGTTCACCAGTTTCTATTAAT…
YL-6|24213-24890|NADH5.mRNA	-------------------------------------------------------------------------------------------------------------------------------------------------------------------------ATGG--ATTTTGATATAAATTAT-TTATC-TATTTTACCTTTTATTAAT-TCTATTTCTAATACAACATTACACACTATTAC-TGGTAATATGTTAGG--TGATGGTTCTATTAGTCTTTCTAAAAATAATAAAGGTAATGGTAAATATTCTATGACTATGGATGTTTATTCTTTAAATTATTTACATTATTTAAATGAGAATATTTATAGTCAA------TTTACTAAT…
YL-6|25569-26276|NADH5.mRNA	-----------------------------------------------------------------------------------------------------------------------------------------------------------ATGGG-TGTGTTTAATACT--TTAAGAGGTAATAAAA-CTTCTGTATTAGAAGAACAAATAAA-TAAACATGAAACTAAATATCAAGAATTAAACAATAAATATACATC----TTTAT---TAGAAAATAATTTAAATAAATTAGAAACTGAAAGAGAAATAATTGAAGAATCTAATAATTTAAA----AAAAGATGTAGAAGTATTGGAACAAAAATTAAGAAATTCTGTAGAAATCAAAAGA…
YL-6|26603-27259|NADH5.mRNA	---------------------------------------------------------------------------------------------------------------------------------------------------------------------------------------------------------------------ATGTTATTTAACAATGATGCTGGTATGA-TTGTAACAGCTGTTA---TTGTATTTGGTATGTTTACATATTCTTTTTATAATAATATCTTTACTACTGTGCATAAAAGTG-ATTCATTAGTTAACACTTTACCTAAA-TTGGATTCA-AATGTTCAACT---TGATATATTACCTAGC---CATGG…
YL-6|27690-28973|NADH5.mRNA	ATGCCTACACCAGTATCAGCTTTAATTCATGCAGCGACACTAGTTACAGCAGGATTATATTTATTAGTAAGATCATCTCCTTTATTAGAATATAGTTCAACTGCTTTATTAGTTATTACTTTAGTTGGTGCTTCTACTGCTTTCTTTGCCGCTACTTGTGGTTTAGTTCAAAATGATTTAAAAAGAATTATTGCTTTTTCAACAATAAGTCAATTAGGATATATGGTAATGGCAGTAGGATTAAGTCAATA-TAATGTAGCATTAATGCATGTAA-TAAATCACGCCTTCTTTAAAGCATTATTATTCTTAGGAGCCGGAGCAGTAATACATAGTTTTTCAGATCAACAAGATGTAAGAAGATTAGGAGGATTAATAAATTTCT-TACCTTTCACTTAT…
YL-6|40965-41651|NADH5.mRNA	------------------------------------------------------------------------------------------------------------------------------------------------------------ATGTTCTTTAACTATGATTCAGTGCCATTAGTTGTAACTAGTATAATAATAGGAGGATTATTTAGTTATTCTATTTATAATATCT-TTACAACTAGTACAACTTTACCAACTTACAATACTGTAGGAGTACAAACTGAATCATTAGTTAACACTATACAACCAAATATTGATTCAATATCAGAAT-TACCTGAAACTG--TTTATCCTGTATTAGAACCAACTATCTTACCAAAT---ATAAA…

## Sheet: Multicopy numbers of HTs
sample	cox1	nad5
JS-1	4	6
JS-11	5	7
JS-12	3	7
JS-13	4	7
JS-4	2	7
JS-6	5	6
JS-7	4	6
KM112	3	7
LF-8	5	7
LF-9	4	6
LQ-1	4	6
LQ-5	3	6
LQ-6	3	6
LQ-7	5	6
LQ-8	3	8
LT-1	5	7
LT-10	3	7
LT-5	5	7
LX-2	5	7
LX-5	4	6
LX-7	5	7
LX-8	3	6
SL-1	3	7
SL-4	5	7
SL-7	4	7
SL-8	3	6
SL-9	5	7
SZ-12	4	7
SZ-13	5	7
SZ-14	3	6
SZ-15	3	6
SZ-7	5	7
SZ-8	5	7
TT-3	3	7
TT-5	3	7
YL-14	3	7
YL-15	2	7
YL-2	4	7
YL-5	4	7
YL-6	3	7

## Sheet: Relative copy number of mitocho
	JS-7	LQ-1	LQ-8	LX-5	SL-7	SZ-14	SZ-8	TT-5
Cmc1-1	0	0	0	0	0	0	266.36	0
Cmc1-2	0	0	0	0	0	0	0	0.32
Cmc1-3	0	0	0	0	0.03	3.85	0	0
Cmc1-4	0	954.78	0	0	4536.63	0	0	0
Cmc2-1	0	0	0	0	0	0	77.33	0
Cmc2-2	0	0	2192.1	0.03	0	0	0	0
Cmc3	3109.07	793.1	4728.77	2500.36	5900.88	273.9	134.58	1512.71
Cmc4-1	0	0	0	0	0	0	0	0
Cmc4-2	4564.95	0	0	0	0	0	0	0
Cmc5-1	252.42	0	0	0	0	0	20.05	0
Cmc5-2	0	0	1724.82	1356.34	2954.22	222.02	0	1348.28
Nmc1-1	0.01	0.02	0.01	0	0	0	0	1266.07
Nmc1-2	0	0	0	0	0	0	0	0
Nmc1-3	0	0	0	0	5	0	0	0
Nmc2-1	0.17	0.06	0.24	0.03	2.56	0.09	0.01	1654.14
Nmc2-2	0	0	2007.46	0	0	0	0	0
Nmc3	0	0	0	0	0.02	0	0	177.43
Nmc4-1	0	0	2256.84	0	3.07	0	142.16	2304.78
Nmc4-2	4002.34	0	0	0	0	0	0	0
Nmc4-3	0	0	0	0	0	221.92	0	0
Nmc4-4	0	0	0	0	0	0	0	0
Nmc5-1	0	0	0	0	1.62	0	76.21	1464.43
Nmc5-2	0	0	536.59	0	0	0	0	0
Nmc6	0.2	0.12	1126.14	0.01	1.73	0.05	0.01	1143.86
Nmc7-1	2157.26	815.91	1863.96	888.61	4144.67	175.98	0	0
Nmc7-2	0	0	0	0	0	0	0	0
Nmc7-3	0	0	0	0	0	0	0	1238.3
