# Supplementary material for: Exploring Mitochondrial Heterogeneity and Evolutionary Dynamics in Thelephora ganbajun through Population Genomics
Source: Int J Mol Sci. 2024 Aug 19;25(16):9013. doi: 10.3390/ijms25169013 (PMC11354633; doi:10.3390/ijms25169013)
Supplement: Supplementary file 1 [file ijms-25-09013-s001.zip › ijms-3118998-supplementary/Table S4 Details of HGT Blast.xlsx]

## Sheet: Sheet1
Query sequence	Gene	Length (bp)	Identity	Sequence coverage	Similarity	Sequence ID	Species Name	Phylum; Class	Family
JS12|4771149432|AN958_00247_699_1047_LAGLIDADG_1		349	Intron-encoded DNA endonuclease aI3 [Leucoagaricus sp. SymC.cos]	0.85	0.9	KXN93324.1	Leucoagaricus sp.	Basidiomycota; Agaricomycotina	Agaricaceae
			hypothetical protein [Gymnopilus junonius]	0.74	0.87	QRH17736.1	Gymnopilus junonius	Basidiomycota; Agaricomycotina	Cortinariaceae
			hypothetical protein HM01MITGene02 [Hypsizygus marmoreus]	0.72	0.87	YP_009630845.1	Hypsizygus marmoreus	Basidiomycota; Agaricomycotina	Lyophyllaceae
			hypothetical protein [Hypsizygus marmoreus]	0.72	0.87	QKJ80185.1	Hypsizygus marmoreus	Basidiomycota; Agaricomycotina	Lyophyllaceae
			intronic ORF, partial [Flammulina velutipes]	0.74	0.87	YP_008080561.1	Flammulina velutipes	Basidiomycota; Agaricomycotina	Physalacriaceae
			hypothetical protein [Pleurotus eryngii]	0.7	0.82	YP_009344381.1	Pleurotus eryngii	Basidiomycota; Agaricomycotina	Pleurotaceae
YL6|4964251026|cox1_630_1002_LAGLIDADG_1		373	hypothetical protein, partial [Streptomyces calvus]	0.83	0.95	WP_185907441.1	Streptomyces calvus	Bacteria; Actinobacteria	Streptomyces
SZ12|4861151240|cox1_198_483_LAGLIDADG_1		286	hypothetical protein AGABI1DRAFT_49494, partial [Agaricus bisporus var. burnettii JB137-S8]	0.8	0.9	XP_007335711.1	Agaricus bisporus	Basidiomycota; Agaricomycotina	Agaricaceae
			homing endonuclease, partial [Agaricus bisporus]	0.8	0.9	ABY85437.1	Agaricus bisporus	Basidiomycota; Agaricomycotina	Agaricaceae
			LAGLIDADG endonuclease, partial [Leucoagaricus naucinus]	0.77	0.88	QXM15397.1	Leucoagaricus naucinus	Basidiomycota; Agaricomycotina	Agaricaceae
			LAGLIDADG homing endonuclease [Porodaedalea pini]	0.73	0.82	YP_009690190.1	Porodaedalea pini	Basidiomycota; Agaricomycotina	Hymenochaetaceae
			hypothetical protein, partial [Cantharellus cibarius]	0.73	0.84	YP_007476132.1	Cantharellus cibarius	Basidiomycota; Agaricomycotina	Cantharellaceae
			cbb3-type cytochrome c oxidase subunit I [Gammaproteobacteria bacterium]	0.72	0.84	MBV8801668.1	Gammaproteobacteria bacterium	Bacteria; Proteobacteria	Gammaproteobacteria
			hypothetical protein, partial [Cantharellus lutescens]	0.71	0.84	YP_009486064.1	Cantharellus lutescens	Basidiomycota; Agaricomycotina	Cantharellaceae
			hypothetical protein, partial [Ganoderma sp. TQC-2021a]	0.7	0.8	QTG38661.1	Ganoderma sp.	Basidiomycota; Agaricomycotina	Polyporaceae
			hypothetical protein PRA_mt0006 [Phlebia radiata]	0.74	0.9	YP_007374861.1	Phlebia radiata	Basidiomycota; Agaricomycotina	Meruliaceae
YL6|4964251026|cox1_267_558_LAGLIDADG_1		292	LAGLIDADG homing endonuclease [Schizopora paradoxa]	0.72	0.87	YP_009690420.1	Schizopora paradoxa	Basidiomycota; Agaricomycotina	Schizoporaceae
			hypothetical protein, partial [Ganoderma sp. TQC-2021a]	0.7	0.83	QTG38660.1	Ganoderma sp.	Basidiomycota; Agaricomycotina	Polyporaceae
LQ5|5773458255|hypothetical_42_351_LAGLIDADG_1		310	LAGLIDADG endonuclease [Macrolepiota fuliginosa]	0.88	0.96	YP_009710801.1	Macrolepiota fuliginosa	Basidiomycota; Agaricomycotina	Agaricaceae
			LAGLIDADG endonuclease type 1 [Amanita phalloides]	0.84	0.94	YP_009710725.1	Amanita phalloides	Basidiomycota; Agaricomycotina	Amanitaceae
			LAGLIDADG homing endonuclease, partial [Tricholoma terreum]	0.79	0.91	YP_009739403.1	Tricholoma terreum	Basidiomycota; Agaricomycotina	Tricholomataceae
			hypothetical protein [Lentinula edodes]	0.77	0.91	YP_006576297.1	Lentinula edodes	Basidiomycota; Agaricomycotina	Omphalotaceae
			hypothetical protein [Inonotus obliquus]	0.78	0.89	YP_009693765.1	Inonotus obliquus	Basidiomycota; Agaricomycotina	Hymenochaetaceae
			LAGLIDADG type 1 homing endonuclease [Rhizopogon vinicolor]	0.7	0.85	YP_009649327.1	Rhizopogon vinicolor	Basidiomycota; Agaricomycotina	Rhizopogonaceae
YL6|6073961374|orf211_39_573_LAGLIDADG_2		535	LAGLIDADG homing endonuclease, partial [Tricholoma terreum]	0.76	0.84	YP_009739406.1	Tricholoma terreum	Basidiomycota; Agaricomycotina	Tricholomataceae
			hypothetical protein [Lactarius deliciosus]	0.71	0.84	YP_009498197.1	Lactarius deliciosus	Basidiomycota; Agaricomycotina	Russulaceae
SZ12|2425624933|NADH5_66_621_LAGLIDADG_2		556	LAGLIDADG endonuclease, partial [Ganoderma tsugae]	0.88	0.92	YP_009493077.1	Ganoderma tsugae	Basidiomycota; Agaricomycotina	Polyporaceae
			LAGLIDADG endonuclease type 2 [Amanita thiersii]	0.8	0.9	YP_009710758.1	Amanita thiersii	Basidiomycota; Agaricomycotina	Amanitaceae
			hypothetical protein, partial [Lactarius sp. (in: Russulaceae)]	0.79	0.89	AWX52923.1	Lactarius sp.	Basidiomycota; Agaricomycotina	Russulaceae
			LAGLIDADG endonuclease [Ganoderma subamboinense]	0.81	0.89	QUA00707.1	Ganoderma subamboinense	Basidiomycota; Agaricomycotina	Polyporaceae
			LAGLIDADG endonuclease [Ganoderma leucocontextum]	0.85	0.9	YP_009493145.1	Ganoderma leucocontextum	Basidiomycota; Agaricomycotina	Polyporaceae
			LAGLIDADG endonuclease [Ganoderma calidophilum]	0.91	0.94	YP_009493202.1	Ganoderma calidophilum	Basidiomycota; Agaricomycotina	Polyporaceae
SZ-8|49733-51661|cox1_1284_153	GIY	250	GIY-YIG homing endonuclease, partial [Tricholoma bakamatsutake]	0.86	0.96	YP_009739339.1	Tricholoma bakamatsutake	Basidiomycota; Agaricomycotina	Tricholomataceae
			I-AbiXVIII-P, partial [Agaricus bisporus var. bisporus H97]	0.77	0.9	AFP72275.1	Agaricus bisporus	Basidiomycota; Agaricomycotina	Agaricaceae
			hypothetical protein AGABI1DRAFT_48798 [Agaricus bisporus var. burnettii JB137-S8]	0.77	0.9	XP_007335373.1	Agaricus bisporus	Basidiomycota; Agaricomycotina	Agaricaceae
			homing endonuclease, partial [Agaricus bisporus]	0.77	0.9	ABY85449.1	Agaricus bisporus	Basidiomycota; Agaricomycotina	Agaricaceae
			GIY-YIG homing endonuclease [Pyrrhoderma noxium]	0.73	0.86	TQF64806.1	Pyrrhoderma noxium	Basidiomycota; Agaricomycotina	Hymenochaetaceae
			GIY-YIG endonuclease [Ganoderma leucocontextum]	0.73	0.85	YP_009493110.1	Ganoderma leucocontextum	Basidiomycota; Agaricomycotina	Polyporaceae
			hypothetical protein POSPLADRAFT_1160888 [Postia placenta MAD-698-R-SB12]	0.7	0.84	XP_024332938.1	Postia placenta	Basidiomycota; Agaricomycotina	Dacryobolaceae
			GIY-YIG endonuclease [Ganoderma tsugae]	0.73	0.84	YP_009493053.1	Ganoderma tsugae	Basidiomycota; Agaricomycotina	Polyporaceae
			GIY-YIG homing endonuclease [Myochromella boudieri]	0.75	0.86	YP_009517224.1	Myochromella boudieri	Basidiomycota; Agaricomycotina	Lyophyllaceae
			GIY-YIG homing endonuclease [Phanerochaete carnosa]	0.72	0.82	QRZ60347.1	Phanerochaete carnosa	Basidiomycota; Agaricomycotina	Phanerochaetaceae
			GIY-YIG homing endonuclease, partial [Taiwanofungus camphoratus]	0.7	0.86	YP_009652950.1	Taiwanofungus camphoratus	Basidiomycota; Agaricomycotina	Polyporales
JS-1|46177-47451|cox1_501_759_	GIY	259	hypothetical protein, partial [Russula foetens]	0.81	0.94	YP_009487237.1	Russula foetens	Basidiomycota; Agaricomycotina	Russulaceae
			GIY-YIG endonuclease, partial [Taiwanofungus camphoratus]	0.81	0.89	YP_009652939.1	Taiwanofungus camphoratus	Basidiomycota; Agaricomycotina	Polyporales
			hypothetical protein POSPLADRAFT_1161136 [Postia placenta MAD-698-R-SB12]	0.8	0.85	XP_024332859.1	Postia placenta	Basidiomycota; Agaricomycotina	Polyporales
			hypothetical protein Gasi_Mp30, partial [Ganoderma sinense]	0.75	0.89	YP_008854740.1	Ganoderma sinense	Basidiomycota; Agaricomycotina	Polyporaceae
			GIY-YIG homing endonuclease, partial [Phanerochaete carnosa]	0.8	0.9	QRZ60333.1	Phanerochaete carnosa	Basidiomycota; Agaricomycotina	Phanerochaetaceae
			GIY-YIG endonuclease, partial [Ganoderma subamboinense]	0.75	0.89	QUA00677.1	Ganoderma subamboinense	Basidiomycota; Agaricomycotina	Polyporaceae
			hypothetical protein, partial [Cantharellus cibarius]	0.72	0.85	YP_007476131.1	Cantharellus cibarius	Basidiomycota; Agaricomycotina	Cantharellaceae
			hypothetical protein, partial [Cantharellus appalachiensis]	0.74	0.84	YP_009486022.1	Cantharellus appalachiensis	Basidiomycota; Agaricomycotina	Cantharellaceae
			GIY-YIG endonuclease, partial [Trametes coccinea]	0.72	0.85	YP_010044386.1	Trametes coccinea	Basidiomycota; Agaricomycotina	Polyporaceae
			GIY-YIG homing endonuclease, partial [Amanita phalloides]	0.74	0.85	YP_009710696.1	Amanita phalloides	Basidiomycota; Agaricomycotina	Amanitaceae
			GIY-YIG homing endonuclease, partial [Dictyophora indusiata]	0.7	0.82	YP_009912153.1	Dictyophora indusiata	Basidiomycota; Agaricomycotina	Polyporaceae
			GIY-YIG endonuclease, partial [Trametes coccinea]	0.72	0.87	YP_010044386.1	Trametes coccinea	Basidiomycota; Agaricomycotina	Phallaceae
